# Supplementary material for: Engineering and systems-level analysis of Saccharomyces cerevisiae for production of 3-hydroxypropionic acid via malonyl-CoA reductase-dependent pathway
Source: Microb Cell Fact. 2016 Mar 15;15:53. doi: 10.1186/s12934-016-0451-5 (PMC4791802; doi:10.1186/s12934-016-0451-5)
Supplement: Supplementary file 2 — 10.1186/s12934-016-0451-5 Transcriptome analysis of ST687 compared to non-producing strain ST1. [file 12934_2016_451_MOESM2_ESM.xlsx]

## Sheet: gene_exp_mod
test_id	gene_id	gene	locus	sample_1	sample_2	status	value_1	value_2	log2(fold_change)	test_stat	p_value	q_value	significant
XLOC_005258	XLOC_005258	ACC1%2A%5C%28from%5Cp0298%29	p0474\(TY4-CaMCR-ACC1-URA3)-V3:442-13433	ST1	ST687	OK	0	70.1427	inf	-nan	0.1868	0.816778	no
XLOC_001009	XLOC_001009	hypothetical protein	CM001525.1:402449-439617	ST1	ST687	NOTEST	0	1.42874	inf	0	1	1	no
XLOC_002217	XLOC_002217	Pau20p	CM001529.1:5098-5467	ST1	ST687	NOTEST	0.721725	0	-inf	0	1	1	no
XLOC_003369	XLOC_003369	hypothetical protein	CM001533.1:155243-155543	ST1	ST687	NOTEST	0.895887	0	-inf	0	1	1	no
XLOC_004546	XLOC_004546	Pau22p	CM001536.1:1082648-1083023	ST1	ST687	NOTEST	3.10964	0	-inf	0	1	1	no
XLOC_005256	XLOC_005256	ScPDC1	p0382\(pX-4-LoxP-SpHiS5-PTEF1-ScPDC1)_v2:5861-7550	ST1	ST687	NOTEST	0	0.251104	inf	0	1	1	no
XLOC_005264	XLOC_005264	ScPYC1	p0743\(pXI-1-LoxP-LEU-PYC1<-PTEF1-PPGK1->PYC2):6958-15479	ST1	ST687	NOTEST	0	0.111475	inf	0	1	1	no
XLOC_004374	XLOC_004374	-	CM001536.1:218845-446722	ST1	ST687	NOTEST	3.3821	1.29e-43	-144.234	0	1	1	no
XLOC_001024	XLOC_001024	-	CM001525.1:504550-512226	ST1	ST687	NOTEST	5.01e-08	1.47e-48	-134.649	0	1	1	no
XLOC_003701	XLOC_003701	Cep3p	CM001534.1:547882-641461	ST1	ST687	NOTEST	0.510274	8.61e-37	-118.835	0	1	1	no
XLOC_000826	XLOC_000826	-	CM001525.1:1160113-1170659	ST1	ST687	NOTEST	1.79e-71	1.19e-48	75.8107	0	1	1	no
XLOC_001384	XLOC_001384	-	CM001526.1:549328-563142	ST1	ST687	NOTEST	0.000982648	3.31e-20	-54.7221	0	1	1	no
XLOC_001265	XLOC_001265	-	CM001526.1:21163-31883	ST1	ST687	NOTEST	0.00748182	2.35e-18	-51.5014	0	1	1	no
XLOC_001850	XLOC_001850	-	CM001528.1:982000-994757	ST1	ST687	NOTEST	4.68e-31	9.06e-17	47.4594	0	1	1	no
XLOC_001868	XLOC_001868	-	CM001528.1:10754-17648	ST1	ST687	NOTEST	2.07903	3.06e-13	-42.6285	0	1	1	no
XLOC_000204	XLOC_000204	Dur1%2C2p	CM001523.1:614540-638359	ST1	ST687	OK	53.064	8.81e-09	-32.4873	-1.13e-06	0.22635	0.905949	no
XLOC_003008	XLOC_003008	Pir3p	CM001532.1:140656-363851	ST1	ST687	OK	44.6013	7.89e-09	-32.3965	-4.27e-07	0.1082	0.58972	no
XLOC_000014	XLOC_000014	-	CM001522.1:58750-70980	ST1	ST687	NOTEST	6.07e-16	2.56e-06	31.9736	0	1	1	no
XLOC_000794	XLOC_000794	-	CM001525.1:1010068-1019066	ST1	ST687	NOTEST	2.78e-31	5.93e-23	27.6695	0	1	1	no
XLOC_004779	XLOC_004779	Fit2p	CM001536.1:1054077-1071217	ST1	ST687	NOTEST	2.48e-07	0.619287	21.254	0	1	1	no
XLOC_005003	XLOC_005003	-	CM001537.1:19162-32748	ST1	ST687	NOTEST	3.52e-11	5.08e-05	20.4602	0	1	1	no
XLOC_001847	XLOC_001847	hypothetical protein	CM001528.1:953429-969793	ST1	ST687	OK	228.018	0.000421615	-19.0448	-0.0188607	0.1622	0.756609	no
XLOC_005099	XLOC_005099	-	CM001537.1:434246-436838	ST1	ST687	NOTEST	9.05e-06	1.51524	17.3537	0	1	1	no
XLOC_002308	XLOC_002308	Spo12p	CM001529.1:394358-410522	ST1	ST687	NOTEST	2.24e-05	2.32345	16.6625	0	1	1	no
XLOC_001408	XLOC_001408	Gea2p	CM001526.1:109181-128936	ST1	ST687	OK	0.00138248	105.351	16.2176	0.0178866	0.3793	0.999492	no
XLOC_001561	XLOC_001561	-	CM001527.1:3990-8755	ST1	ST687	OK	42.7377	0.00078669	-15.7294	-0.00314415	0.36045	0.999492	no
XLOC_005257	XLOC_005257	CaMCR%5C%28from%5Cp0298%29	p0474\(TY4-CaMCR-ACC1-URA3)-V3:442-13433	ST1	ST687	OK	3.52657	10661.1	11.5618	21.0962	5e-05	0.00173341	yes
XLOC_005253	XLOC_005253	SeACS	p0380\(pX-3-KlLEU2-ACSse<-PTEF1-PPGK1->ALD6)_v2:6987-8946	ST1	ST687	OK	3.13542	8172.02	11.3478	18.6742	5e-05	0.00173341	yes
XLOC_000001	XLOC_000001	CaGAPDH	BB0081(CaGAPDH):15-1020	ST1	ST687	OK	2.04319	4183.34	10.9996	12.2995	5e-05	0.00173341	yes
XLOC_003157	XLOC_003157	Ade16p	CM001533.1:184016-187955	ST1	ST687	OK	9.20672	0.006687	-10.4271	-0.067049	0.30585	0.999492	no
XLOC_001057	XLOC_001057	-	CM001525.1:644292-650294	ST1	ST687	NOTEST	7.29e-52	5.96e-49	9.6758	0	1	1	no
XLOC_002938	XLOC_002938	hypothetical protein	CM001532.1:444737-450920	ST1	ST687	NOTEST	0.527421	0.00169549	-8.2811	0	1	1	no
XLOC_002027	XLOC_002027	Tdh3p	CM001528.1:650891-936588	ST1	ST687	OK	5002.28	17.5866	-8.15197	-0.997228	0.0006	0.0143686	yes
XLOC_002508	XLOC_002508	Yap5p	CM001530.1:376527-380567	ST1	ST687	NOTEST	0.0752752	0.000330772	-7.83019	0	1	1	no
XLOC_004088	XLOC_004088	-	CM001535.1:591369-595390	ST1	ST687	OK	21.6509	0.216429	-6.64439	-0.789374	0.4268	0.999492	no
XLOC_004885	XLOC_004885	Ald6p	CM001537.1:432551-434054	ST1	ST687	OK	0.226755	14.3175	5.9805	3.30673	0.2425	0.93319	no
XLOC_002088	XLOC_002088	-	CM001528.1:650891-936588	ST1	ST687	OK	99.9658	3.30395	-4.91917	-0.134313	0.20365	0.855983	no
XLOC_000685	XLOC_000685	Cis1p	CM001525.1:482968-488379	ST1	ST687	NOTEST	9.47e-06	0.000237352	4.64753	0	1	1	no
XLOC_004547	XLOC_004547	Aad15p	CM001536.1:1545-10733	ST1	ST687	OK	0.444638	10.276	4.53051	0.434805	0.26145	0.970601	no
XLOC_001473	XLOC_001473	Scs2p	CM001526.1:394469-402194	ST1	ST687	NOTEST	0.000423592	0.0083518	4.30134	0	1	1	no
XLOC_000532	XLOC_000532	Ady2p	CM001524.1:124493-294129	ST1	ST687	OK	1177.6	73.3017	-4.00585	-0.925843	0.03695	0.286436	no
XLOC_003345	XLOC_003345	-	CM001533.1:33768-38987	ST1	ST687	NOTEST	8.79e-07	5.75e-08	-3.93492	0	1	1	no
XLOC_001420	XLOC_001420	-	CM001526.1:172759-176453	ST1	ST687	OK	6.97557	0.460078	-3.92236	-0.674837	0.21045	0.871009	no
XLOC_004279	XLOC_004279	Bio5p	CM001535.1:725253-726939	ST1	ST687	OK	14.5773	213.827	3.87465	7.91263	5e-05	0.00173341	yes
XLOC_004120	XLOC_004120	Bio3p	CM001535.1:727926-729369	ST1	ST687	OK	21.8505	300.412	3.7812	7.94106	5e-05	0.00173341	yes
XLOC_000576	XLOC_000576	-	CM001525.1:1763-14721	ST1	ST687	OK	20.9148	1.57447	-3.73158	-0.274168	0.2035	0.855878	no
XLOC_001977	XLOC_001977	Vht1p	CM001528.1:314750-650584	ST1	ST687	OK	36.0784	448.454	3.63575	0.724326	0.0531	0.368176	no
XLOC_003636	XLOC_003636	Spo20p	CM001534.1:295350-303413	ST1	ST687	OK	83.1015	7.11657	-3.54562	-0.910826	0.07335	0.456341	no
XLOC_001263	XLOC_001263	Dsf1p	CM001526.1:17437-18043	ST1	ST687	OK	264.387	23.4174	-3.497	-5.96479	5e-05	0.00173341	yes
XLOC_000691	XLOC_000691	-	CM001525.1:504550-512226	ST1	ST687	OK	48.9009	4.81	-3.34575	-0.638176	0.0774	0.473216	no
XLOC_004543	XLOC_004543	hypothetical protein	CM001536.1:1054077-1071217	ST1	ST687	OK	9.00272	0.897468	-3.32643	-0.323794	0.26	0.96822	no
XLOC_004182	XLOC_004182	hypothetical protein	CM001535.1:140620-352819	ST1	ST687	OK	1164.21	116.105	-3.32584	-0.86321	0.06515	0.421674	no
XLOC_003115	XLOC_003115	-	CM001532.1:660257-660836	ST1	ST687	OK	96.4209	9.79257	-3.29959	-4.65673	5e-05	0.00173341	yes
XLOC_005203	XLOC_005203	hypothetical protein	CM001537.1:939293-945231	ST1	ST687	OK	78.6425	8.00717	-3.29594	-1.46685	0.0154	0.155056	no
XLOC_004829	XLOC_004829	Csm4p	CM001537.1:52891-211818	ST1	ST687	OK	101.765	10.387	-3.29239	-0.187969	0.1171	0.622746	no
XLOC_005237	XLOC_005237	-	JH711462.1:3-232	ST1	ST687	OK	27.8732	2.84824	-3.29074	-2.28224	0.2006	0.848055	no
XLOC_003891	XLOC_003891	hypothetical protein	CM001534.1:670418-678787	ST1	ST687	OK	380.263	41.3499	-3.20104	-1.86378	0.05505	0.377659	no
XLOC_002253	XLOC_002253	hypothetical protein	CM001529.1:142842-143517	ST1	ST687	OK	70.0303	7.65725	-3.19308	-4.58557	5e-05	0.00173341	yes
XLOC_001264	XLOC_001264	Dsf1p	CM001526.1:18064-18946	ST1	ST687	OK	225.675	25.0007	-3.17421	-5.80985	5e-05	0.00173341	yes
XLOC_004791	XLOC_004791	-	CM001536.1:1081784-1082399	ST1	ST687	OK	6.28293	0.697076	-3.17205	-1.77406	0.2347	0.92179	no
XLOC_004783	XLOC_004783	-	CM001536.1:22318-25362	ST1	ST687	OK	81.4969	9.52033	-3.09766	-6.03498	5e-05	0.00173341	yes
XLOC_003388	XLOC_003388	Pdc1p	CM001533.1:201855-533414	ST1	ST687	OK	398.133	3286.15	3.04508	1.73805	0.1229	0.642398	no
XLOC_002332	XLOC_002332	-	CM001529.1:543001-544762	ST1	ST687	OK	35.1525	4.28898	-3.03492	-4.86795	5e-05	0.00173341	yes
XLOC_002652	XLOC_002652	hypothetical protein	CM001531.1:622300-622810	ST1	ST687	OK	177.934	22.224	-3.00115	-5.01508	5e-05	0.00173341	yes
XLOC_000925	XLOC_000925	Prr2p	CM001525.1:73111-75211	ST1	ST687	OK	300.649	37.7235	-2.99454	-6.23604	5e-05	0.00173341	yes
XLOC_002824	XLOC_002824	Dan1p	CM001531.1:629755-710825	ST1	ST687	OK	27.3422	3.47121	-2.97762	-0.183661	0.13665	0.682479	no
XLOC_002052	XLOC_002052	Mga1p	CM001528.1:982000-994757	ST1	ST687	OK	11.4601	1.46739	-2.96529	-0.310556	0.3039	0.999492	no
XLOC_004782	XLOC_004782	Fdh1p	CM001536.1:1071647-1072778	ST1	ST687	OK	221.144	28.471	-2.95742	-6.04624	5e-05	0.00173341	yes
XLOC_002825	XLOC_002825	-	CM001531.1:0-3745	ST1	ST687	OK	104.693	13.5686	-2.94782	-6.12357	5e-05	0.00173341	yes
XLOC_005220	XLOC_005220	-	JH711442.1:1-1854	ST1	ST687	OK	23.0086	3.06791	-2.90684	-4.30745	5e-05	0.00173341	yes
XLOC_001064	XLOC_001064	Alt2p	CM001525.1:670681-672205	ST1	ST687	OK	253.445	33.865	-2.90381	-6.03447	5e-05	0.00173341	yes
XLOC_002076	XLOC_002076	Bio2p	CM001528.1:1063536-1064664	ST1	ST687	OK	87.1551	651.511	2.90213	6.50777	5e-05	0.00173341	yes
XLOC_003723	XLOC_003723	hypothetical protein	CM001534.1:670418-678787	ST1	ST687	OK	299.056	40.1514	-2.89689	-3.23801	5e-05	0.00173341	yes
XLOC_005243	XLOC_005243	-	JH711474.1:0-216	ST1	ST687	OK	2702.84	363.018	-2.89636	-5.71258	5e-05	0.00173341	yes
XLOC_000060	XLOC_000060	hypothetical protein	CM001522.1:118721-119699	ST1	ST687	OK	21.7566	3.01991	-2.84887	-3.45839	5e-05	0.00173341	yes
XLOC_003944	XLOC_003944	-	CM001534.1:316027-316493	ST1	ST687	OK	23.1907	3.26258	-2.82946	-2.41789	0.0062	0.0797597	no
XLOC_005202	XLOC_005202	Arr3p	CM001537.1:939293-945231	ST1	ST687	OK	34.761	4.94761	-2.81266	-2.96447	5e-05	0.00173341	yes
XLOC_002078	XLOC_002078	Mal11p	CM001528.1:1069939-1075899	ST1	ST687	OK	486.916	72.7977	-2.74171	-4.39878	5e-05	0.00173341	yes
XLOC_005108	XLOC_005108	Srl4p	CM001537.1:444553-529425	ST1	ST687	OK	128.04	19.2854	-2.73102	-0.375533	0.1943	0.833648	no
XLOC_005211	XLOC_005211	-	JH711431.1:1-369	ST1	ST687	OK	230.593	34.7647	-2.72965	-4.44583	5e-05	0.00173341	yes
XLOC_001896	XLOC_001896	Spo74p	CM001528.1:184379-185621	ST1	ST687	OK	50.2211	7.72852	-2.70003	-4.54354	5e-05	0.00173341	yes
XLOC_004788	XLOC_004788	-	CM001536.1:218845-446722	ST1	ST687	OK	27.3704	4.28198	-2.67627	-0.179498	0.143	0.701746	no
XLOC_004750	XLOC_004750	hypothetical protein	CM001536.1:849414-1006527	ST1	ST687	OK	12.6984	2.0036	-2.66399	-0.0796042	0.43795	0.999492	no
XLOC_004570	XLOC_004570	Ndj1p	CM001536.1:116290-117349	ST1	ST687	OK	13.4169	2.11718	-2.66384	-2.84788	0.00045	0.0115209	yes
XLOC_005224	XLOC_005224	-	JH711447.1:0-228	ST1	ST687	OK	2261.28	363.014	-2.63904	-5.28834	5e-05	0.00173341	yes
XLOC_001367	XLOC_001367	-	CM001526.1:501743-502801	ST1	ST687	OK	121.555	19.5692	-2.63495	-4.83811	5e-05	0.00173341	yes
XLOC_002252	XLOC_002252	hypothetical protein	CM001529.1:142460-142730	ST1	ST687	OK	56.0629	9.13042	-2.61829	-2.19932	0.00695	0.0870344	no
XLOC_001335	XLOC_001335	hypothetical protein	CM001526.1:325124-326054	ST1	ST687	OK	447.38	73.5603	-2.6045	-2.958	5e-05	0.00173341	yes
XLOC_003693	XLOC_003693	Spg5p	CM001534.1:547882-641461	ST1	ST687	OK	2611.19	435.065	-2.5854	-1.46804	0.1423	0.700322	no
XLOC_005215	XLOC_005215	-	JH711435.1:0-524	ST1	ST687	OK	859.3	143.924	-2.57785	-5.66715	5e-05	0.00173341	yes
XLOC_002635	XLOC_002635	Aim24p	CM001531.1:561152-568214	ST1	ST687	OK	35.9349	6.0376	-2.57334	-0.739759	0.2022	0.851812	no
XLOC_001504	XLOC_001504	-	CM001526.1:428316-429315	ST1	ST687	OK	4.11189	0.69261	-2.56969	-1.45603	0.0585	0.393013	no
XLOC_003249	XLOC_003249	Bop2p	CM001533.1:556940-897121	ST1	ST687	OK	254.501	43.0076	-2.56501	-0.509337	0.26315	0.973893	no
XLOC_003833	XLOC_003833	Yet2p	CM001534.1:344851-349878	ST1	ST687	OK	364.844	64.3049	-2.50428	-1.38619	0.13555	0.678884	no
XLOC_000075	XLOC_000075	-	CM001522.1:26035-26252	ST1	ST687	OK	65.5639	11.6901	-2.48762	-2.73314	0.03105	0.256134	no
XLOC_003567	XLOC_003567	-	CM001533.1:1045952-1047243	ST1	ST687	OK	6.53106	1.1791	-2.46963	-2.42447	0.0023	0.0389998	yes
XLOC_004293	XLOC_004293	-	CM001535.1:757953-759855	ST1	ST687	OK	14.982	2.7156	-2.46389	-3.64096	5e-05	0.00173341	yes
XLOC_004251	XLOC_004251	hypothetical protein	CM001535.1:591369-595390	ST1	ST687	OK	93.447	17.0138	-2.45744	-3.38984	5e-05	0.00173341	yes
XLOC_004204	XLOC_004204	hypothetical protein	CM001535.1:140620-352819	ST1	ST687	OK	119.344	21.9305	-2.44412	-0.444777	0.33905	0.999492	no
XLOC_004150	XLOC_004150	Alp1p	CM001535.1:129811-131536	ST1	ST687	OK	38.0138	7.09705	-2.42123	-4.32061	5e-05	0.00173341	yes
XLOC_004037	XLOC_004037	-	CM001535.1:386027-386219	ST1	ST687	OK	396.673	74.5351	-2.41196	-2.94016	0.00025	0.00716667	yes
XLOC_001617	XLOC_001617	Cos12p	CM001528.1:2601-3875	ST1	ST687	OK	2.23541	11.8485	2.40609	2.13934	0.00095	0.0203407	yes
XLOC_001387	XLOC_001387	Hxt13p	CM001526.1:19381-19963	ST1	ST687	OK	10.5594	2.01006	-2.39321	-1.74778	0.0042	0.0607031	no
XLOC_002044	XLOC_002044	Kel2p,Pex21p,Spg1p,hypothetical protein	CM001528.1:953429-969793	ST1	ST687	OK	2283.96	437.642	-2.38372	-1.69334	0.0127	0.135125	no
XLOC_004291	XLOC_004291	-	CM001535.1:629160-629493	ST1	ST687	OK	15.7938	3.03095	-2.38152	-1.58536	0.03595	0.281064	no
XLOC_003564	XLOC_003564	-	CM001533.1:201855-533414	ST1	ST687	OK	221.172	43.9573	-2.33099	-0.332956	0.2978	0.999492	no
XLOC_001255	XLOC_001255	-	CM001525.1:748020-749775	ST1	ST687	OK	7.29565	1.46431	-2.31682	-2.60575	0.00065	0.015192	yes
XLOC_000540	XLOC_000540	Pmp1p	CM001524.1:124493-294129	ST1	ST687	OK	167.375	831.715	2.31301	1.04627	0.40925	0.999492	no
XLOC_005232	XLOC_005232	-	JH711455.1:84-1242	ST1	ST687	OK	21.6943	4.38545	-2.30652	-3.26971	5e-05	0.00173341	yes
XLOC_004631	XLOC_004631	Cin5p	CM001536.1:218845-446722	ST1	ST687	OK	99.9959	20.2959	-2.30068	-0.224856	0.128	0.659096	no
XLOC_002675	XLOC_002675	Laa1p,Nce101p,Nuc1p,Rcy1p,hypothetical protein	CM001531.1:18263-35655	ST1	ST687	OK	715.23	150.551	-2.24815	-0.546699	0.1718	0.779661	no
XLOC_005234	XLOC_005234	-	JH711457.1:0-280	ST1	ST687	OK	406.499	1930.35	2.24754	4.65996	5e-05	0.00173341	yes
XLOC_003706	XLOC_003706	Sip18p	CM001534.1:547882-641461	ST1	ST687	OK	3635.6	766.06	-2.24666	-0.549845	0.4188	0.999492	no
XLOC_001848	XLOC_001848	Fmp43p	CM001528.1:977016-977457	ST1	ST687	OK	1081.45	228.632	-2.24187	-4.75707	5e-05	0.00173341	yes
XLOC_002476	XLOC_002476	Arc15p,Rgi2p,Snp1p,Yrb2p,hypothetical protein	CM001530.1:233118-240318	ST1	ST687	OK	3246.12	688.715	-2.23674	-3.07663	5e-05	0.00173341	yes
XLOC_001248	XLOC_001248	-	CM001525.1:0-628	ST1	ST687	OK	21.2843	4.63174	-2.20016	-2.3894	0.0012	0.0240711	yes
XLOC_004089	XLOC_004089	-	CM001535.1:591369-595390	ST1	ST687	NOTEST	4.26e-05	0.000194945	2.19262	0	1	1	no
XLOC_003951	XLOC_003951	-	CM001534.1:913738-916233	ST1	ST687	OK	91.912	20.132	-2.19076	-4.70689	5e-05	0.00173341	yes
XLOC_004581	XLOC_004581	-	CM001536.1:166878-167874	ST1	ST687	OK	46.9992	10.4422	-2.17021	-3.7188	5e-05	0.00173341	yes
XLOC_005236	XLOC_005236	-	JH711460.1:110-536	ST1	ST687	OK	8.11882	36.4893	2.16813	2.36606	0.0015	0.0285789	yes
XLOC_000081	XLOC_000081	-	CM001522.1:204960-207964	ST1	ST687	OK	18.8826	4.21061	-2.16496	-3.8485	5e-05	0.00173341	yes
XLOC_002474	XLOC_002474	Rnr3p	CM001530.1:229801-232459	ST1	ST687	OK	47.6561	10.7009	-2.15493	-4.32188	5e-05	0.00173341	yes
XLOC_000909	XLOC_000909	Stl1p	CM001525.1:1501797-1520873	ST1	ST687	OK	59.5335	13.3778	-2.15386	-1.35055	0.0352	0.27757	no
XLOC_003672	XLOC_003672	Spg4p	CM001534.1:477543-477891	ST1	ST687	OK	11623.2	2615.24	-2.15199	-4.48863	5e-05	0.00173341	yes
XLOC_003456	XLOC_003456	hypothetical protein	CM001533.1:201855-533414	ST1	ST687	OK	456.344	2010.22	2.13916	0.893859	0.24395	0.937843	no
XLOC_004709	XLOC_004709	hypothetical protein	CM001536.1:745361-747048	ST1	ST687	OK	12.1238	2.79524	-2.11679	-0.56159	0.40855	0.999492	no
XLOC_004288	XLOC_004288	-	CM001535.1:515995-516308	ST1	ST687	OK	36.1714	156.649	2.11461	3.13185	5e-05	0.00173341	yes
XLOC_000162	XLOC_000162	Rad16p	CM001523.1:180608-480595	ST1	ST687	OK	129.674	29.983	-2.11267	-0.707439	0.4762	0.999492	no
XLOC_004280	XLOC_004280	Bio4p	CM001535.1:726991-727705	ST1	ST687	OK	48.4936	209.041	2.10792	4.45726	5e-05	0.00173341	yes
XLOC_001864	XLOC_001864	Mal12p	CM001528.1:1076322-1077823	ST1	ST687	OK	148.708	34.8164	-2.09464	-4.29009	5e-05	0.00173341	yes
XLOC_005148	XLOC_005148	Jid1p	CM001537.1:675820-679235	ST1	ST687	OK	181.396	42.5385	-2.0923	-1.86701	0.01185	0.128721	no
XLOC_003943	XLOC_003943	-	CM001534.1:162234-163082	ST1	ST687	OK	91.2829	21.4609	-2.08863	-3.90264	5e-05	0.00173341	yes
XLOC_001018	XLOC_001018	hypothetical protein	CM001525.1:481634-482825	ST1	ST687	OK	144.504	34.0726	-2.08443	-4.31731	5e-05	0.00173341	yes
XLOC_001666	XLOC_001666	Cup2p	CM001528.1:191336-202600	ST1	ST687	OK	627.601	148.08	-2.08347	-1.82356	0.00815	0.0981911	no
XLOC_003647	XLOC_003647	Yet2p	CM001534.1:344851-349878	ST1	ST687	OK	214.929	51.4838	-2.06167	-1.18154	0.04005	0.302337	no
XLOC_005227	XLOC_005227	-	JH711450.1:0-255	ST1	ST687	OK	221.764	53.1917	-2.05975	-2.95201	5e-05	0.00173341	yes
XLOC_004165	XLOC_004165	Nar1p	CM001535.1:140620-352819	ST1	ST687	OK	295.721	71.1519	-2.05526	-0.524892	0.3297	0.999492	no
XLOC_002829	XLOC_002829	-	CM001531.1:458039-458371	ST1	ST687	OK	606.539	2516.99	2.05302	4.32321	5e-05	0.00173341	yes
XLOC_002444	XLOC_002444	Rpi1p	CM001530.1:123940-129770	ST1	ST687	OK	77.6561	18.8158	-2.04516	-2.14937	0.00015	0.00459626	yes
XLOC_004375	XLOC_004375	Tir4p	CM001536.1:218845-446722	ST1	ST687	OK	94.8454	22.9857	-2.04484	-0.279687	0.2631	0.973893	no
XLOC_000136	XLOC_000136	Fig1p	CM001523.1:180608-480595	ST1	ST687	OK	5.16511	1.25336	-2.043	-0.0842736	0.2839	0.999492	no
XLOC_003598	XLOC_003598	Hug1p	CM001534.1:153475-153682	ST1	ST687	OK	4.84135	19.6739	2.0228	1.59278	0.27005	0.984449	no
XLOC_004489	XLOC_004489	Cdc31p	CM001536.1:810768-811254	ST1	ST687	OK	452.198	113.985	-1.98811	-4.14564	5e-05	0.00173341	yes
XLOC_005035	XLOC_005035	Aft2p,Yig1p	CM001537.1:52891-211818	ST1	ST687	OK	323.999	81.8219	-1.98543	-0.621257	0.1094	0.594388	no
XLOC_004050	XLOC_004050	Ypt53p	CM001535.1:443690-444353	ST1	ST687	OK	356.732	90.2014	-1.98362	-4.19806	5e-05	0.00173341	yes
XLOC_000651	XLOC_000651	Bdf2p	CM001525.1:114905-375378	ST1	ST687	OK	621.092	158.119	-1.9738	-0.762495	0.32025	0.999492	no
XLOC_000775	XLOC_000775	-	CM001525.1:920714-926813	ST1	ST687	OK	6.98092	1.79217	-1.96171	-0.248967	0.36765	0.999492	no
XLOC_002082	XLOC_002082	-	CM001528.1:314750-650584	ST1	ST687	OK	10.0748	2.59521	-1.95683	-0.0653131	0.2697	0.984449	no
XLOC_002801	XLOC_002801	Ime1p	CM001531.1:586891-590067	ST1	ST687	OK	86.2092	22.2533	-1.95382	-1.38087	0.03105	0.256134	no
XLOC_000785	XLOC_000785	Met32p	CM001525.1:951610-963764	ST1	ST687	OK	18.6872	4.82481	-1.9535	-0.216119	0.52065	0.999492	no
XLOC_000807	XLOC_000807	hypothetical protein	CM001525.1:1061790-1073987	ST1	ST687	OK	65.7759	17.0089	-1.95127	-0.764927	0.31335	0.999492	no
XLOC_000134	XLOC_000134	Chs2p	CM001523.1:180608-480595	ST1	ST687	OK	13.7578	52.9736	1.94502	0.473258	0.17825	0.796623	no
XLOC_001470	XLOC_001470	Spr6p	CM001526.1:392031-392607	ST1	ST687	OK	145.214	37.7207	-1.94475	-3.735	5e-05	0.00173341	yes
XLOC_001560	XLOC_001560	Irc7p	CM001527.1:260289-261312	ST1	ST687	OK	13.8721	53.3575	1.9435	3.37552	5e-05	0.00173341	yes
XLOC_000437	XLOC_000437	-	CM001523.1:180608-480595	ST1	ST687	NOTEST	0.804491	3.07837	1.93602	0	1	1	no
XLOC_001031	XLOC_001031	Bap3p	CM001525.1:547724-549539	ST1	ST687	OK	21.9756	5.78073	-1.92658	-3.29243	5e-05	0.00173341	yes
XLOC_003882	XLOC_003882	Pai3p	CM001534.1:547882-641461	ST1	ST687	OK	1692.44	446.428	-1.92261	-0.298309	0.1663	0.765413	no
XLOC_004122	XLOC_004122	hypothetical protein	CM001535.1:737458-743648	ST1	ST687	OK	85.8878	22.8111	-1.91272	-2.47166	0.00015	0.00459626	yes
XLOC_000441	XLOC_000441	Vba5p	CM001524.1:9031-10780	ST1	ST687	OK	70.2407	18.6572	-1.91257	-3.83545	5e-05	0.00173341	yes
XLOC_002085	XLOC_002085	-	CM001528.1:650891-936588	ST1	ST687	OK	98.2324	26.2148	-1.90582	-0.228478	0.28995	0.999492	no
XLOC_004219	XLOC_004219	-	CM001535.1:418745-423459	ST1	ST687	OK	76.1947	20.3614	-1.90385	-0.994166	0.31995	0.999492	no
XLOC_001621	XLOC_001621	Zrt1p	CM001528.1:20645-21770	ST1	ST687	OK	148.708	39.9299	-1.89694	-3.93816	5e-05	0.00173341	yes
XLOC_004549	XLOC_004549	Pau20p	CM001536.1:11447-11810	ST1	ST687	OK	14.4823	3.92974	-1.88178	-1.53745	0.03715	0.287414	no
XLOC_004210	XLOC_004210	Esbp6p	CM001535.1:383995-385975	ST1	ST687	OK	309.702	84.4633	-1.87448	-3.87301	5e-05	0.00173341	yes
XLOC_002956	XLOC_002956	Trk2p	CM001532.1:517828-530317	ST1	ST687	OK	114.265	31.201	-1.87272	-0.786372	0.16605	0.764941	no
XLOC_002357	XLOC_002357	Qdr1p,Qdr2p	CM001530.1:123940-129770	ST1	ST687	OK	108.418	29.74	-1.86612	-2.81804	5e-05	0.00173341	yes
XLOC_004416	XLOC_004416	Rgs2p	CM001536.1:521414-522344	ST1	ST687	OK	56.6023	15.5424	-1.86466	-3.39616	5e-05	0.00173341	yes
XLOC_003886	XLOC_003886	Rpl36ap	CM001534.1:645694-653887	ST1	ST687	OK	18.6707	5.13393	-1.86264	-0.662417	0.32075	0.999492	no
XLOC_002674	XLOC_002674	Opt1p	CM001531.1:18263-35655	ST1	ST687	OK	39.7127	10.9511	-1.85852	-0.42666	0.3693	0.999492	no
XLOC_003325	XLOC_003325	hypothetical protein	CM001533.1:1008804-1009381	ST1	ST687	NOTEST	1.02553	3.71424	1.8567	0	1	1	no
XLOC_000242	XLOC_000242	Mal32p	CM001523.1:799061-802220	ST1	ST687	OK	130.721	36.2785	-1.8493	-3.63151	5e-05	0.00173341	yes
XLOC_003644	XLOC_003644	Hof1p	CM001534.1:330026-332036	ST1	ST687	OK	7.02298	25.25	1.84613	3.17005	5e-05	0.00173341	yes
XLOC_001234	XLOC_001234	Gnp1p	CM001525.1:1465145-1467137	ST1	ST687	OK	80.5486	22.5116	-1.83919	-3.76002	5e-05	0.00173341	yes
XLOC_000095	XLOC_000095	Kti11p	CM001523.1:83736-83985	ST1	ST687	OK	199.983	56.0482	-1.83514	-2.64303	5e-05	0.00173341	yes
XLOC_002838	XLOC_002838	Ura1p	CM001532.1:25056-26001	ST1	ST687	OK	76.3348	269.117	1.81782	3.61649	5e-05	0.00173341	yes
XLOC_000332	XLOC_000332	Bap2p	CM001523.1:180608-480595	ST1	ST687	OK	779.331	221.57	-1.81448	-0.837829	0.1453	0.7079	no
XLOC_000320	XLOC_000320	Reg2p	CM001523.1:180608-480595	ST1	ST687	OK	134.802	38.3793	-1.81244	-0.40134	0.4253	0.999492	no
XLOC_002673	XLOC_002673	Opt1p	CM001531.1:5424-18130	ST1	ST687	OK	46.0949	13.1562	-1.80887	-1.30846	0.04155	0.309903	no
XLOC_001388	XLOC_001388	Hxt13p	CM001526.1:20233-21076	ST1	ST687	OK	12.8014	3.6666	-1.80379	-2.08703	0.0019	0.0339557	yes
XLOC_004401	XLOC_004401	Ufe1p	CM001536.1:464704-471647	ST1	ST687	OK	303.684	87.3375	-1.7979	-2.24619	0.0012	0.0240711	yes
XLOC_004131	XLOC_004131	hypothetical protein	CM001535.1:31464-34156	ST1	ST687	OK	35.8956	124.695	1.79652	0.889514	0.31685	0.999492	no
XLOC_001565	XLOC_001565	hypothetical protein	CM001527.1:24544-32174	ST1	ST687	OK	45.9004	13.2799	-1.78926	-0.727757	0.526	0.999492	no
XLOC_001121	XLOC_001121	Cta1p	CM001525.1:967055-968603	ST1	ST687	OK	1749.6	509.878	-1.7788	-3.60198	5e-05	0.00173341	yes
XLOC_003229	XLOC_003229	Ady4p	CM001533.1:556940-897121	ST1	ST687	OK	28.2567	96.9013	1.77792	0.231292	0.2374	0.925657	no
XLOC_003870	XLOC_003870	Gid8p	CM001534.1:530509-534551	ST1	ST687	OK	542.179	158.265	-1.77643	-3.11193	5e-05	0.00173341	yes
XLOC_003562	XLOC_003562	Gab1p	CM001533.1:1039686-1044192	ST1	ST687	OK	62.0967	18.1871	-1.7716	-1.1847	0.1221	0.640367	no
XLOC_000391	XLOC_000391	hypothetical protein	CM001523.1:614540-638359	ST1	ST687	OK	522.365	153.023	-1.77131	-0.273307	0.25355	0.9554	no
XLOC_003953	XLOC_003953	Egt2p	CM001535.1:17876-21002	ST1	ST687	OK	31.8388	107.781	1.75924	3.25938	5e-05	0.00173341	yes
XLOC_001510	XLOC_001510	Alr2p	CM001527.1:24544-32174	ST1	ST687	OK	39.5358	11.715	-1.75481	-1.92721	0.0026	0.0426916	yes
XLOC_002079	XLOC_002079	-	CM001528.1:114937-115728	ST1	ST687	OK	65.6409	19.4632	-1.75385	-3.15231	5e-05	0.00173341	yes
XLOC_000595	XLOC_000595	Snf3p	CM001525.1:110250-112905	ST1	ST687	OK	95.3194	28.3123	-1.75134	-3.77876	5e-05	0.00173341	yes
XLOC_001971	XLOC_001971	hypothetical protein	CM001528.1:314750-650584	ST1	ST687	OK	99.1979	29.4738	-1.75088	-0.0965399	0.2425	0.93319	no
XLOC_000333	XLOC_000333	Bap2p	CM001523.1:180608-480595	ST1	ST687	OK	598.036	178.113	-1.74744	-0.748279	0.4083	0.999492	no
XLOC_004284	XLOC_004284	Dse4p	CM001535.1:749412-752766	ST1	ST687	OK	19.1525	64.2578	1.74634	3.43846	5e-05	0.00173341	yes
XLOC_001471	XLOC_001471	Slx8p	CM001526.1:393083-393908	ST1	ST687	OK	209.409	62.4875	-1.74468	-3.67125	5e-05	0.00173341	yes
XLOC_001720	XLOC_001720	Rim8p	CM001528.1:314750-650584	ST1	ST687	OK	138.153	41.24	-1.74415	-0.316361	0.40375	0.999492	no
XLOC_004790	XLOC_004790	-	CM001536.1:1080718-1081033	ST1	ST687	OK	153.683	45.8982	-1.74344	-2.69692	5e-05	0.00173341	yes
XLOC_002086	XLOC_002086	-	CM001528.1:650891-936588	ST1	ST687	OK	14.5633	4.3544	-1.74179	-0.108359	0.30135	0.999492	no
XLOC_002857	XLOC_002857	Nnk1p	CM001532.1:127300-130087	ST1	ST687	OK	207.857	62.2991	-1.73831	-3.58605	5e-05	0.00173341	yes
XLOC_000194	XLOC_000194	Ypc1p	CM001523.1:589888-590839	ST1	ST687	OK	122.283	37.0349	-1.72327	-3.53994	5e-05	0.00173341	yes
XLOC_002784	XLOC_002784	Cdc8p	CM001531.1:525576-527794	ST1	ST687	OK	55.7588	16.9033	-1.7219	-1.75022	0.0069	0.0866173	no
XLOC_001402	XLOC_001402	Cyc7p	CM001526.1:71414-80649	ST1	ST687	OK	238.515	72.6594	-1.71486	-0.590589	0.24015	0.930513	no
XLOC_001648	XLOC_001648	Sip2p	CM001528.1:97367-98615	ST1	ST687	OK	183.815	56.095	-1.71231	-3.73165	5e-05	0.00173341	yes
XLOC_004517	XLOC_004517	Sfg1p	CM001536.1:849414-1006527	ST1	ST687	OK	33.4983	109.472	1.70841	0.286995	0.33375	0.999492	no
XLOC_001861	XLOC_001861	Scw4p	CM001528.1:1048522-1049787	ST1	ST687	OK	63.2882	206.791	1.70816	1.00052	0.2674	0.981918	no
XLOC_002095	XLOC_002095	Wsc4p	CM001529.1:41923-43741	ST1	ST687	OK	42.9324	13.195	-1.70207	-3.42413	5e-05	0.00173341	yes
XLOC_005205	XLOC_005205	-	CM001537.1:12359-12670	ST1	ST687	OK	303.495	93.362	-1.70076	-3.21045	5e-05	0.00173341	yes
XLOC_001385	XLOC_001385	hypothetical protein	CM001526.1:563209-568088	ST1	ST687	OK	132.137	40.7217	-1.69816	-0.922725	0.01575	0.157662	no
XLOC_002069	XLOC_002069	Scw4p	CM001528.1:1048522-1049787	ST1	ST687	OK	42.3646	137.111	1.69441	2.90505	5e-05	0.00173341	yes
XLOC_002338	XLOC_002338	Aim20p	CM001530.1:37905-38520	ST1	ST687	OK	15.4076	49.8288	1.69333	2.39058	0.001	0.0211495	yes
XLOC_004020	XLOC_004020	hypothetical protein	CM001535.1:140620-352819	ST1	ST687	OK	12.5592	40.4708	1.68813	0.0369246	0.30265	0.999492	no
XLOC_005235	XLOC_005235	-	JH711459.1:0-472	ST1	ST687	OK	105.145	32.6332	-1.68797	-2.92941	5e-05	0.00173341	yes
XLOC_000448	XLOC_000448	hypothetical protein	CM001524.1:39267-46521	ST1	ST687	OK	287.737	89.6045	-1.68311	-0.648144	0.19385	0.83239	no
XLOC_002720	XLOC_002720	Gsh1p	CM001531.1:213725-221540	ST1	ST687	OK	91.1442	292.295	1.6812	2.11611	0.00055	0.0134824	yes
XLOC_003310	XLOC_003310	Pun1p	CM001533.1:930003-937218	ST1	ST687	OK	360.887	1157.16	1.68097	1.2155	0.0447	0.325902	no
XLOC_003547	XLOC_003547	Pun1p,hypothetical protein	CM001533.1:930003-937218	ST1	ST687	OK	254.728	816.264	1.68008	2.27231	0.0003	0.00822148	yes
XLOC_002279	XLOC_002279	Sae3p	CM001529.1:255362-255724	ST1	ST687	NOTEST	3.55654	1.11114	-1.67843	0	1	1	no
XLOC_000254	XLOC_000254	hypothetical protein	CM001523.1:54856-56257	ST1	ST687	OK	153.975	48.1705	-1.67648	-3.61407	5e-05	0.00173341	yes
XLOC_005082	XLOC_005082	Eeb1p	CM001537.1:368018-369389	ST1	ST687	OK	72.233	230.854	1.67625	3.79471	5e-05	0.00173341	yes
XLOC_001526	XLOC_001526	Hxt10p	CM001527.1:108647-115455	ST1	ST687	OK	27.6282	8.65675	-1.67425	-0.942864	0.1779	0.796416	no
XLOC_004485	XLOC_004485	Srl1p	CM001536.1:792221-800497	ST1	ST687	OK	250.709	798.41	1.67112	0.969985	0.2558	0.960304	no
XLOC_003733	XLOC_003733	Mrpl44p	CM001534.1:710422-719163	ST1	ST687	OK	50.4465	15.8435	-1.67086	-0.517429	0.36105	0.999492	no
XLOC_005000	XLOC_005000	Pau22p	CM001537.1:939293-945231	ST1	ST687	OK	11.5793	3.6413	-1.66902	-0.36192	0.42725	0.999492	no
XLOC_003060	XLOC_003060	Gpx1p	CM001532.1:385403-389560	ST1	ST687	OK	375.495	118.302	-1.66632	-1.46639	0.0198	0.18634	no
XLOC_001474	XLOC_001474	Dse1p	CM001526.1:405109-406831	ST1	ST687	OK	31.5925	100.093	1.66368	3.149	5e-05	0.00173341	yes
XLOC_004031	XLOC_004031	hypothetical protein	CM001535.1:353286-368543	ST1	ST687	OK	96.0727	30.3725	-1.66136	-0.616848	0.3811	0.999492	no
XLOC_002330	XLOC_002330	-	CM001529.1:382711-383161	ST1	ST687	OK	9.14194	28.866	1.6588	1.99646	0.0082	0.0986408	no
XLOC_004813	XLOC_004813	Usv1p,hypothetical protein	CM001537.1:52891-211818	ST1	ST687	OK	472.071	149.813	-1.65584	-0.529988	0.1193	0.630997	no
XLOC_005214	XLOC_005214	-	JH711434.1:0-326	ST1	ST687	OK	72.6431	23.0647	-1.65514	-2.15413	0.0006	0.0143686	yes
XLOC_002326	XLOC_002326	-	CM001529.1:510752-518960	ST1	ST687	OK	17.7514	5.64339	-1.6533	-0.795874	0.21545	0.881801	no
XLOC_000255	XLOC_000255	Cdc27p	CM001523.1:60823-63100	ST1	ST687	OK	136.404	43.3683	-1.65317	-3.52781	5e-05	0.00173341	yes
XLOC_003515	XLOC_003515	Tma10p	CM001533.1:556940-897121	ST1	ST687	OK	9642	3084.85	-1.64413	-0.626264	0.3408	0.999492	no
XLOC_004755	XLOC_004755	Snc2p	CM001536.1:849414-1006527	ST1	ST687	OK	1367.26	437.785	-1.643	-0.457575	0.5116	0.999492	no
XLOC_003051	XLOC_003051	Oar1p	CM001532.1:140656-363851	ST1	ST687	OK	1.51698	4.71363	1.63564	0.0406613	0.30805	0.999492	no
XLOC_004283	XLOC_004283	hypothetical protein	CM001535.1:737458-743648	ST1	ST687	OK	307.904	99.2307	-1.63362	-2.22533	0.0001	0.0031963	yes
XLOC_000146	XLOC_000146	Ecm8p	CM001523.1:180608-480595	ST1	ST687	OK	38.8778	12.5423	-1.63215	-0.264345	0.26655	0.980831	no
XLOC_001888	XLOC_001888	hypothetical protein	CM001528.1:131673-140453	ST1	ST687	OK	115.175	37.3715	-1.62382	-0.50803	0.39955	0.999492	no
XLOC_001788	XLOC_001788	Cld1p	CM001528.1:650891-936588	ST1	ST687	OK	267.678	86.9568	-1.62213	-0.41621	0.4358	0.999492	no
XLOC_002921	XLOC_002921	Rgt1p	CM001532.1:365262-368775	ST1	ST687	OK	78.4767	25.5169	-1.62081	-3.50714	5e-05	0.00173341	yes
XLOC_002170	XLOC_002170	Igo2p	CM001529.1:361675-364771	ST1	ST687	OK	516.573	168.05	-1.62008	-1.61986	0.0079	0.0957721	no
XLOC_005129	XLOC_005129	hypothetical protein	CM001537.1:584606-585560	ST1	ST687	OK	105.827	34.4709	-1.61825	-3.28304	5e-05	0.00173341	yes
XLOC_003824	XLOC_003824	-	CM001534.1:303735-304836	ST1	ST687	OK	9.60395	3.15081	-1.6079	-1.97569	0.00315	0.0486437	yes
XLOC_003422	XLOC_003422	Ccw12p	CM001533.1:201855-533414	ST1	ST687	OK	2733.92	8329.32	1.60723	0.900079	0.24205	0.933035	no
XLOC_001842	XLOC_001842	Ama1p	CM001528.1:944726-946601	ST1	ST687	OK	24.299	8.00524	-1.60188	-2.9669	5e-05	0.00173341	yes
XLOC_003494	XLOC_003494	Cts1p,Mec3p,hypothetical protein	CM001533.1:556940-897121	ST1	ST687	OK	156.464	474.13	1.59945	0.632595	0.47125	0.999492	no
XLOC_005153	XLOC_005153	Tkl1p	CM001537.1:692758-694801	ST1	ST687	OK	117.833	356.132	1.59567	2.68398	5e-05	0.00173341	yes
XLOC_001509	XLOC_001509	hypothetical protein	CM001527.1:24544-32174	ST1	ST687	OK	60.1549	19.929	-1.59381	-1.63366	0.01095	0.121923	no
XLOC_000079	XLOC_000079	-	CM001522.1:170516-170727	ST1	ST687	OK	65.6552	21.8064	-1.59016	-1.88977	0.0354	0.278724	no
XLOC_003794	XLOC_003794	Sma2p	CM001534.1:135146-136256	ST1	ST687	OK	72.1557	23.9888	-1.58875	-3.20792	5e-05	0.00173341	yes
XLOC_003225	XLOC_003225	Exg1p	CM001533.1:556940-897121	ST1	ST687	OK	255.729	768.637	1.58768	0.586983	0.324	0.999492	no
XLOC_000517	XLOC_000517	Agp1p	CM001524.1:75614-77516	ST1	ST687	OK	141.462	47.0999	-1.58662	-3.39776	5e-05	0.00173341	yes
XLOC_003132	XLOC_003132	Pau17p	CM001533.1:77836-82654	ST1	ST687	OK	548.31	1638.42	1.57924	2.9291	5e-05	0.00173341	yes
XLOC_004778	XLOC_004778	Gdh1p	CM001536.1:1039559-1042898	ST1	ST687	OK	1775.11	5296.02	1.577	1.46525	0.15825	0.746008	no
XLOC_001098	XLOC_001098	Ups3p	CM001525.1:830767-831307	ST1	ST687	OK	78.2444	26.2275	-1.57691	-2.71012	0.00015	0.00459626	yes
XLOC_001209	XLOC_001209	hypothetical protein	CM001525.1:1180446-1435376	ST1	ST687	OK	832.208	279.084	-1.57624	-0.22691	0.23335	0.920275	no
XLOC_005013	XLOC_005013	Icy2p	CM001537.1:52891-211818	ST1	ST687	OK	65.2586	193.674	1.56939	0.183765	0.28435	0.999492	no
XLOC_002698	XLOC_002698	Fbp26p	CM001531.1:111517-113223	ST1	ST687	OK	293.887	99.1269	-1.56791	-3.37751	5e-05	0.00173341	yes
XLOC_002517	XLOC_002517	-	CM001530.1:6816-8799	ST1	ST687	OK	72.2838	24.3932	-1.5672	-3.41332	5e-05	0.00173341	yes
XLOC_003754	XLOC_003754	-	CM001534.1:831538-832280	ST1	ST687	OK	20.9137	7.06465	-1.56575	-2.10076	0.0012	0.0240711	yes
XLOC_002506	XLOC_002506	Gat4p	CM001530.1:372075-372441	ST1	ST687	NOTEST	1.84024	0.622757	-1.56316	0	1	1	no
XLOC_003602	XLOC_003602	Sur7p	CM001534.1:176604-177513	ST1	ST687	OK	72.1742	213.204	1.56268	2.92012	5e-05	0.00173341	yes
XLOC_004759	XLOC_004759	Ubc11p	CM001536.1:849414-1006527	ST1	ST687	OK	63.356	21.4878	-1.55996	-0.123843	0.2757	0.995026	no
XLOC_004324	XLOC_004324	Phm7p	CM001536.1:162109-165085	ST1	ST687	OK	192.903	65.4756	-1.55885	-3.37139	5e-05	0.00173341	yes
XLOC_001489	XLOC_001489	Rad4p	CM001526.1:498401-500666	ST1	ST687	OK	114.931	39.0107	-1.55883	-3.37028	5e-05	0.00173341	yes
XLOC_000646	XLOC_000646	Nde2p	CM001525.1:114905-375378	ST1	ST687	OK	262.063	89.175	-1.5552	-0.439198	0.52935	0.999492	no
XLOC_003921	XLOC_003921	Cat8p	CM001534.1:821585-825875	ST1	ST687	OK	66.633	22.7128	-1.55273	-3.31206	5e-05	0.00173341	yes
XLOC_002143	XLOC_002143	Pcl5p	CM001529.1:228098-230862	ST1	ST687	OK	572.726	195.266	-1.5524	-2.65126	5e-05	0.00173341	yes
XLOC_003737	XLOC_003737	Fus2p	CM001534.1:731668-733702	ST1	ST687	OK	47.874	16.359	-1.54915	-3.23172	5e-05	0.00173341	yes
XLOC_002524	XLOC_002524	Hxt8p,hypothetical protein	CM001531.1:5424-18130	ST1	ST687	OK	29.2995	85.5226	1.54543	1.49141	0.0281	0.239937	no
XLOC_001585	XLOC_001585	Msh4p	CM001527.1:130805-133442	ST1	ST687	OK	15.8219	5.42383	-1.54454	-2.84275	5e-05	0.00173341	yes
XLOC_004092	XLOC_004092	Hef3p,Spo1p	CM001535.1:599838-606820	ST1	ST687	OK	165.024	56.6504	-1.54252	-2.78646	5e-05	0.00173341	yes
XLOC_001344	XLOC_001344	Rtt105p	CM001526.1:364576-365203	ST1	ST687	OK	146.425	50.3165	-1.54106	-3.12291	5e-05	0.00173341	yes
XLOC_003633	XLOC_003633	Hxt2p	CM001534.1:282390-285486	ST1	ST687	OK	568.07	1647.85	1.53645	2.73542	5e-05	0.00173341	yes
XLOC_004008	XLOC_004008	Sps19p	CM001535.1:140620-352819	ST1	ST687	OK	760.359	262.22	-1.5359	-0.508847	0.38345	0.999492	no
XLOC_000493	XLOC_000493	Kin82p	CM001524.1:124493-294129	ST1	ST687	OK	65.9375	22.7906	-1.53266	-0.31612	0.45285	0.999492	no
XLOC_000515	XLOC_000515	Hbn1p	CM001524.1:62939-73769	ST1	ST687	OK	21.209	61.1783	1.52834	0.420673	0.1986	0.843955	no
XLOC_003322	XLOC_003322	Car2p	CM001533.1:997117-1003576	ST1	ST687	OK	196.06	68.102	-1.52553	-0.870994	0.10985	0.595378	no
XLOC_003264	XLOC_003264	Met17p	CM001533.1:556940-897121	ST1	ST687	OK	553.458	1592.54	1.52478	0.739844	0.28995	0.999492	no
XLOC_001435	XLOC_001435	Hom3p	CM001526.1:254226-255810	ST1	ST687	OK	115.683	332.748	1.52425	2.80883	5e-05	0.00173341	yes
XLOC_001287	XLOC_001287	Glc3p	CM001526.1:130972-133087	ST1	ST687	OK	302.204	105.082	-1.52401	-3.28543	5e-05	0.00173341	yes
XLOC_001428	XLOC_001428	Zrg8p	CM001526.1:215994-219225	ST1	ST687	OK	43.0554	14.9875	-1.52244	-3.20013	5e-05	0.00173341	yes
XLOC_004699	XLOC_004699	Thi72p	CM001536.1:692134-703922	ST1	ST687	OK	32.947	11.4688	-1.52243	-1.19443	0.0435	0.320455	no
XLOC_003950	XLOC_003950	-	CM001534.1:912700-912942	ST1	ST687	OK	148.552	51.7362	-1.52172	-2.06159	0.00165	0.030649	yes
XLOC_001073	XLOC_001073	hypothetical protein	CM001525.1:711251-712739	ST1	ST687	OK	103.44	36.0279	-1.5216	-3.35468	5e-05	0.00173341	yes
XLOC_000577	XLOC_000577	-	CM001525.1:1763-14721	ST1	ST687	OK	6.10077	2.13474	-1.51493	-0.194349	0.55205	0.999492	no
XLOC_004112	XLOC_004112	hypothetical protein	CM001535.1:684069-689102	ST1	ST687	OK	418.573	147.229	-1.50742	-0.680944	0.4219	0.999492	no
XLOC_003568	XLOC_003568	-	CM001533.1:1048568-1049539	ST1	ST687	OK	11.2943	3.97292	-1.50732	-1.82948	0.00385	0.056751	no
XLOC_003949	XLOC_003949	-	CM001534.1:868579-869100	ST1	ST687	OK	1190.08	418.818	-1.50666	-3.25365	5e-05	0.00173341	yes
XLOC_004263	XLOC_004263	Acc1p	CM001535.1:646021-657519	ST1	ST687	OK	2.32212	6.59226	1.50533	0.702122	0.2606	0.968832	no
XLOC_004694	XLOC_004694	Gac1p	CM001536.1:667349-670345	ST1	ST687	OK	72.7654	25.635	-1.50514	-3.0778	5e-05	0.00173341	yes
XLOC_002342	XLOC_002342	hypothetical protein	CM001530.1:48247-48955	ST1	ST687	OK	259.927	91.6706	-1.50357	-3.26374	5e-05	0.00173341	yes
XLOC_003508	XLOC_003508	Sph1p	CM001533.1:556940-897121	ST1	ST687	OK	14.7089	41.5862	1.49942	0.0459722	0.3055	0.999492	no
XLOC_004390	XLOC_004390	Glo4p	CM001536.1:218845-446722	ST1	ST687	OK	248.864	88.1557	-1.49723	-0.301964	0.39925	0.999492	no
XLOC_000003	XLOC_000003	Bdh2p	CM001522.1:33505-34759	ST1	ST687	OK	292.039	103.546	-1.49588	-3.374	5e-05	0.00173341	yes
XLOC_003426	XLOC_003426	Yps1p	CM001533.1:201855-533414	ST1	ST687	OK	107.15	301.436	1.49222	0.468096	0.55505	0.999492	no
XLOC_001457	XLOC_001457	Met6p	CM001526.1:333858-340076	ST1	ST687	OK	165.807	466.346	1.4919	1.78118	0.0876	0.513784	no
XLOC_000070	XLOC_000070	Kin3p	CM001522.1:163193-165885	ST1	ST687	OK	14.3635	40.3545	1.49032	1.15319	0.06555	0.42391	no
XLOC_000027	XLOC_000027	Cys3p	CM001522.1:130958-132143	ST1	ST687	OK	86.6857	243.462	1.48983	2.6078	0.0003	0.00822148	yes
XLOC_003437	XLOC_003437	hypothetical protein	CM001533.1:201855-533414	ST1	ST687	OK	324.027	115.457	-1.48876	-0.456702	0.43235	0.999492	no
XLOC_003948	XLOC_003948	-	CM001534.1:867449-868401	ST1	ST687	OK	891.769	318.71	-1.48442	-3.1288	5e-05	0.00173341	yes
XLOC_003679	XLOC_003679	hypothetical protein	CM001534.1:505122-507884	ST1	ST687	OK	1101.95	3078.43	1.48213	1.7113	0.00185	0.033253	yes
XLOC_005217	XLOC_005217	Raf1p	JH711438.1:1332-1878	ST1	ST687	OK	5927.92	2129.2	-1.47721	-3.14034	5e-05	0.00173341	yes
XLOC_003387	XLOC_003387	Trx1p	CM001533.1:201855-533414	ST1	ST687	OK	199.253	553.735	1.47459	0.18934	0.3518	0.999492	no
XLOC_004960	XLOC_004960	Clb2p	CM001537.1:695350-785695	ST1	ST687	OK	9.41923	26.1498	1.47312	0.223003	0.45265	0.999492	no
XLOC_002610	XLOC_002610	hypothetical protein	CM001531.1:320738-437370	ST1	ST687	OK	506.711	182.523	-1.47308	-0.547681	0.4813	0.999492	no
XLOC_004200	XLOC_004200	Gim3p	CM001535.1:140620-352819	ST1	ST687	OK	43.3819	120.07	1.46871	0.12532	0.23175	0.91688	no
XLOC_002513	XLOC_002513	Dal3p	CM001530.1:406690-407278	ST1	ST687	OK	100.479	278.061	1.46851	2.50449	0.0001	0.0031963	yes
XLOC_004331	XLOC_004331	Mdm20p	CM001536.1:186763-193297	ST1	ST687	OK	8.62445	23.8382	1.46677	1.11296	0.10405	0.574749	no
XLOC_003748	XLOC_003748	Tma23p	CM001534.1:798793-799499	ST1	ST687	OK	130.106	47.1686	-1.46379	-2.98776	5e-05	0.00173341	yes
XLOC_003450	XLOC_003450	hypothetical protein	CM001533.1:201855-533414	ST1	ST687	OK	58.5452	160.821	1.45783	0.17594	0.35955	0.999492	no
XLOC_004290	XLOC_004290	-	CM001535.1:565674-566377	ST1	ST687	OK	12.0744	4.40575	-1.4545	-1.58401	0.01275	0.13538	no
XLOC_001806	XLOC_001806	Btn2p	CM001528.1:650891-936588	ST1	ST687	OK	269.99	738.744	1.45217	0.587998	0.3545	0.999492	no
XLOC_004817	XLOC_004817	Fmp40p	CM001537.1:52891-211818	ST1	ST687	OK	255.05	93.2489	-1.45162	-0.647308	0.297	0.999492	no
XLOC_002089	XLOC_002089	-	CM001528.1:650891-936588	ST1	ST687	OK	122.572	334.997	1.45052	0.120711	0.2794	0.999492	no
XLOC_004473	XLOC_004473	Her1p	CM001536.1:761247-770278	ST1	ST687	OK	123.628	45.3073	-1.44819	-2.20079	0.00075	0.017093	yes
XLOC_001865	XLOC_001865	Pau8p	CM001528.1:6121-6484	ST1	ST687	OK	16.9856	6.22507	-1.44815	-1.26565	0.0421	0.312657	no
XLOC_001906	XLOC_001906	hypothetical protein	CM001528.1:248752-249790	ST1	ST687	NOTEST	2.9889	1.10022	-1.44182	0	1	1	no
XLOC_004682	XLOC_004682	hypothetical protein	CM001536.1:617273-618044	ST1	ST687	OK	168.18	62.0316	-1.43893	-3.10396	5e-05	0.00173341	yes
XLOC_001657	XLOC_001657	Ime4p	CM001528.1:142444-148102	ST1	ST687	OK	175.695	65.0295	-1.43391	-1.36998	0.032	0.259704	no
XLOC_002695	XLOC_002695	Cis3p	CM001531.1:103526-105638	ST1	ST687	OK	398.312	1076.08	1.43382	3.01087	5e-05	0.00173341	yes
XLOC_000942	XLOC_000942	Ugx2p	CM001525.1:114905-375378	ST1	ST687	OK	320.892	118.957	-1.43165	-0.270376	0.40995	0.999492	no
XLOC_004340	XLOC_004340	-	CM001536.1:218845-446722	ST1	ST687	OK	18.3036	6.79081	-1.43047	-0.116063	0.32145	0.999492	no
XLOC_002432	XLOC_002432	Atg32p	CM001530.1:65887-67477	ST1	ST687	OK	198.605	73.7941	-1.42833	-3.15611	5e-05	0.00173341	yes
XLOC_000191	XLOC_000191	Swd3p	CM001523.1:576204-577152	ST1	ST687	OK	12.2511	32.969	1.4282	2.26435	0.00085	0.0187409	yes
XLOC_005247	XLOC_005247	-	JH711478.1:0-598	ST1	ST687	OK	734.962	274.143	-1.42274	-3.1903	5e-05	0.00173341	yes
XLOC_005019	XLOC_005019	Rbd2p	CM001537.1:52891-211818	ST1	ST687	OK	50.1319	134.258	1.42121	0.229465	0.4041	0.999492	no
XLOC_005160	XLOC_005160	Asr1p	CM001537.1:695350-785695	ST1	ST687	OK	133.947	50.0237	-1.42097	-0.374942	0.51195	0.999492	no
XLOC_000083	XLOC_000083	-	CM001522.1:221269-222554	ST1	ST687	OK	149.843	55.9994	-1.41997	-3.14911	5e-05	0.00173341	yes
XLOC_001831	XLOC_001831	Ade3p	CM001528.1:650891-936588	ST1	ST687	OK	106.586	284.644	1.41713	0.562349	0.36055	0.999492	no
XLOC_001984	XLOC_001984	Pac10p	CM001528.1:314750-650584	ST1	ST687	OK	15.9806	42.6579	1.41649	0.0829826	0.3893	0.999492	no
XLOC_003634	XLOC_003634	Clu1p	CM001534.1:285863-289697	ST1	ST687	OK	31.473	83.984	1.416	2.9096	5e-05	0.00173341	yes
XLOC_002562	XLOC_002562	Pam16p	CM001531.1:209778-210228	ST1	ST687	OK	148.273	394.415	1.41146	3.20486	5e-05	0.00173341	yes
XLOC_005219	XLOC_005219	-	JH711441.1:0-625	ST1	ST687	OK	6438.22	2421.94	-1.4105	-2.73588	5e-05	0.00173341	yes
XLOC_001862	XLOC_001862	Yor1p	CM001528.1:1052548-1058601	ST1	ST687	OK	46.8729	17.6362	-1.41021	-0.705545	0.4319	0.999492	no
XLOC_003862	XLOC_003862	hypothetical protein	CM001534.1:490868-491975	ST1	ST687	OK	306.957	115.911	-1.40502	-3.0409	5e-05	0.00173341	yes
XLOC_003440	XLOC_003440	Acs2p	CM001533.1:201855-533414	ST1	ST687	OK	245.692	649.926	1.40342	0.571231	0.4098	0.999492	no
XLOC_002833	XLOC_002833	-	CM001531.1:629755-710825	ST1	ST687	OK	18.3142	6.92427	-1.40323	-0.2132	0.43845	0.999492	no
XLOC_004386	XLOC_004386	Dfg16p	CM001536.1:218845-446722	ST1	ST687	OK	113.652	42.9797	-1.40289	-0.409445	0.2414	0.931876	no
XLOC_003072	XLOC_003072	Bye1p	CM001532.1:431499-439217	ST1	ST687	OK	147.982	55.974	-1.40259	-1.1053	0.0982	0.554035	no
XLOC_004927	XLOC_004927	Mcm16p	CM001537.1:654020-657311	ST1	ST687	OK	26.0835	68.8756	1.40085	0.532294	0.38975	0.999492	no
XLOC_003947	XLOC_003947	-	CM001534.1:763172-764840	ST1	ST687	OK	15.3794	5.83894	-1.39722	-2.30545	0.0005	0.012533	yes
XLOC_004518	XLOC_004518	Faa1p	CM001536.1:849414-1006527	ST1	ST687	OK	410.57	155.991	-1.39617	-0.710416	0.3696	0.999492	no
XLOC_001286	XLOC_001286	Ubc8p	CM001526.1:129482-130574	ST1	ST687	OK	789.66	300.883	-1.39203	-2.82688	5e-05	0.00173341	yes
XLOC_004404	XLOC_004404	Whi5p	CM001536.1:479558-480446	ST1	ST687	OK	89.5285	34.1344	-1.39112	-2.89946	5e-05	0.00173341	yes
XLOC_003637	XLOC_003637	hypothetical protein	CM001534.1:304938-306483	ST1	ST687	OK	90.6839	34.5885	-1.39056	-2.89314	5e-05	0.00173341	yes
XLOC_005207	XLOC_005207	-	CM001537.1:695350-785695	ST1	ST687	OK	19.3396	7.41627	-1.38279	-0.178204	0.3543	0.999492	no
XLOC_005233	XLOC_005233	-	JH711456.1:0-1844	ST1	ST687	OK	6065.74	2333.47	-1.37821	-3.04728	5e-05	0.00173341	yes
XLOC_004242	XLOC_004242	Nce103p	CM001535.1:552969-554065	ST1	ST687	OK	303.979	790.161	1.37817	0.851926	0.12925	0.662683	no
XLOC_002475	XLOC_002475	Fis1p	CM001530.1:233118-240318	ST1	ST687	OK	399.199	153.594	-1.37799	-0.818007	0.29635	0.999492	no
XLOC_001081	XLOC_001081	Swi5p	CM001525.1:741062-743192	ST1	ST687	OK	18.1248	47.0944	1.37759	2.94087	5e-05	0.00173341	yes
XLOC_004053	XLOC_004053	Rho2p	CM001535.1:450387-450966	ST1	ST687	OK	47.3338	122.951	1.37714	2.60342	5e-05	0.00173341	yes
XLOC_003565	XLOC_003565	-	CM001533.1:201855-533414	ST1	ST687	OK	65.3802	25.1924	-1.37587	-0.180516	0.4071	0.999492	no
XLOC_003408	XLOC_003408	Rax2p	CM001533.1:201855-533414	ST1	ST687	OK	10.0286	25.9886	1.37376	0.196678	0.3509	0.999492	no
XLOC_001244	XLOC_001244	Hsp31p,Kre28p	CM001525.1:1493262-1501424	ST1	ST687	OK	238.814	92.1554	-1.37374	-0.867858	0.16315	0.76013	no
XLOC_001623	XLOC_001623	Hxk2p	CM001528.1:23599-25060	ST1	ST687	OK	224.063	580.471	1.37332	2.37545	0.00015	0.00459626	yes
XLOC_002331	XLOC_002331	-	CM001529.1:536275-536701	ST1	ST687	OK	51.6052	19.931	-1.3725	-1.95687	0.002	0.0354983	yes
XLOC_005171	XLOC_005171	Mep3p	CM001537.1:810970-812440	ST1	ST687	OK	71.9432	186.117	1.37128	2.8399	5e-05	0.00173341	yes
XLOC_004181	XLOC_004181	Slz1p	CM001535.1:140620-352819	ST1	ST687	OK	32.5694	12.5902	-1.37122	-0.104377	0.3874	0.999492	no
XLOC_004702	XLOC_004702	Bfr1p	CM001536.1:716801-720103	ST1	ST687	OK	63.6044	164.518	1.37105	0.993481	0.16365	0.76132	no
XLOC_003418	XLOC_003418	Cdc45p	CM001533.1:201855-533414	ST1	ST687	OK	10.9005	28.1662	1.36957	0.143518	0.353	0.999492	no
XLOC_001334	XLOC_001334	Ser3p	CM001526.1:320596-322006	ST1	ST687	OK	48.815	126.01	1.36814	2.78314	5e-05	0.00173341	yes
XLOC_003022	XLOC_003022	hypothetical protein	CM001532.1:140656-363851	ST1	ST687	OK	123.461	47.8549	-1.36732	-0.252071	0.4666	0.999492	no
XLOC_002480	XLOC_002480	Syg1p	CM001530.1:249280-262283	ST1	ST687	OK	300.325	116.431	-1.36704	-1.6125	0.0122	0.131696	no
XLOC_003167	XLOC_003167	hypothetical protein	CM001533.1:201855-533414	ST1	ST687	OK	7.80493	20.129	1.36682	0.0872525	0.3338	0.999492	no
XLOC_002591	XLOC_002591	hypothetical protein	CM001531.1:320738-437370	ST1	ST687	OK	13.6413	5.29432	-1.36546	-0.0807341	0.4202	0.999492	no
XLOC_001729	XLOC_001729	Alk1p	CM001528.1:314750-650584	ST1	ST687	OK	31.3694	80.7973	1.36495	0.251512	0.3984	0.999492	no
XLOC_001566	XLOC_001566	Alr2p	CM001527.1:24544-32174	ST1	ST687	OK	54.3856	21.1319	-1.3638	-1.52768	0.0066	0.0840029	no
XLOC_003702	XLOC_003702	-	CM001534.1:547882-641461	ST1	ST687	OK	85.5389	33.2375	-1.36377	-0.151706	0.33645	0.999492	no
XLOC_002236	XLOC_002236	hypothetical protein	CM001529.1:85571-87470	ST1	ST687	OK	46.2392	17.9994	-1.36117	-2.93926	5e-05	0.00173341	yes
XLOC_000382	XLOC_000382	Fzo1p	CM001523.1:580343-582911	ST1	ST687	OK	147.987	57.6084	-1.36112	-2.94627	5e-05	0.00173341	yes
XLOC_003916	XLOC_003916	Scs7p	CM001534.1:803148-805323	ST1	ST687	OK	344.175	134.085	-1.36	-2.83868	5e-05	0.00173341	yes
XLOC_004741	XLOC_004741	hypothetical protein	CM001536.1:849414-1006527	ST1	ST687	OK	52.6534	135.097	1.3594	0.0934818	0.2391	0.9286	no
XLOC_001798	XLOC_001798	Syf2p	CM001528.1:650891-936588	ST1	ST687	OK	16.1911	41.5082	1.35819	0.0878261	0.35955	0.999492	no
XLOC_003765	XLOC_003765	Gas1p	CM001534.1:881563-883243	ST1	ST687	OK	228.824	586.108	1.35693	2.38139	0.0001	0.0031963	yes
XLOC_001992	XLOC_001992	hypothetical protein	CM001528.1:650891-936588	ST1	ST687	OK	268.825	105.269	-1.35258	-0.217779	0.43935	0.999492	no
XLOC_004754	XLOC_004754	Frt1p	CM001536.1:849414-1006527	ST1	ST687	OK	108.183	42.385	-1.35185	-0.343952	0.5089	0.999492	no
XLOC_004101	XLOC_004101	Smm1p,hypothetical protein	CM001535.1:646021-657519	ST1	ST687	OK	132.367	51.8614	-1.35181	-1.4845	0.01995	0.187073	no
XLOC_003267	XLOC_003267	Cda2p	CM001533.1:556940-897121	ST1	ST687	OK	5.62101	2.20279	-1.3515	-0.0396051	0.4233	0.999492	no
XLOC_004899	XLOC_004899	Swi1p	CM001537.1:444553-529425	ST1	ST687	OK	74.5311	29.2253	-1.35063	-0.518356	0.3819	0.999492	no
XLOC_001276	XLOC_001276	Utr4p	CM001526.1:71414-80649	ST1	ST687	OK	162.059	63.5972	-1.34948	-0.660328	0.38945	0.999492	no
XLOC_004921	XLOC_004921	Gln1p	CM001537.1:642183-643296	ST1	ST687	OK	1452.24	3695.77	1.3476	2.28034	0.00055	0.0134824	yes
XLOC_000346	XLOC_000346	Vid24p	CM001523.1:180608-480595	ST1	ST687	OK	186.51	73.2916	-1.34753	-0.396809	0.6336	0.999492	no
XLOC_002207	XLOC_002207	hypothetical protein	CM001529.1:495573-497382	ST1	ST687	OK	117.588	46.2567	-1.34601	-3.03013	5e-05	0.00173341	yes
XLOC_004538	XLOC_004538	Nud1p	CM001536.1:1036689-1039245	ST1	ST687	OK	79.6686	31.3566	-1.34524	-2.98203	5e-05	0.00173341	yes
XLOC_001953	XLOC_001953	Cog7p	CM001528.1:314750-650584	ST1	ST687	OK	285.041	112.409	-1.34241	-0.263399	0.4534	0.999492	no
XLOC_000913	XLOC_000913	Hxt15p,Sor2p	CM001525.1:1763-14721	ST1	ST687	OK	172.972	68.216	-1.34235	-1.2574	0.0339	0.270609	no
XLOC_002561	XLOC_002561	Set4p	CM001531.1:207510-209193	ST1	ST687	OK	32.3944	82.0802	1.34129	3.01084	5e-05	0.00173341	yes
XLOC_001239	XLOC_001239	Sps2p	CM001525.1:1482481-1483990	ST1	ST687	OK	12.9792	5.12459	-1.34069	-2.05686	0.0009	0.0194575	yes
XLOC_004325	XLOC_004325	Atg34p	CM001536.1:165467-166706	ST1	ST687	OK	262.933	103.822	-1.34058	-2.99773	5e-05	0.00173341	yes
XLOC_000076	XLOC_000076	-	CM001522.1:27429-31396	ST1	ST687	OK	18.0539	7.13001	-1.34034	-2.76717	5e-05	0.00173341	yes
XLOC_001159	XLOC_001159	hypothetical protein	CM001525.1:1146029-1148117	ST1	ST687	OK	77.7662	30.7175	-1.34008	-2.98392	5e-05	0.00173341	yes
XLOC_005040	XLOC_005040	Coa2p	CM001537.1:52891-211818	ST1	ST687	OK	395.58	156.298	-1.33968	-0.10468	0.3479	0.999492	no
XLOC_000498	XLOC_000498	hypothetical protein	CM001524.1:5417-7334	ST1	ST687	OK	35.9607	14.2177	-1.33874	-2.60598	5e-05	0.00173341	yes
XLOC_005213	XLOC_005213	-	JH711433.1:0-342	ST1	ST687	OK	291.857	115.471	-1.33773	-2.69833	5e-05	0.00173341	yes
XLOC_002390	XLOC_002390	Bar1p	CM001530.1:314251-316015	ST1	ST687	OK	33.0308	83.3969	1.33618	2.53196	0.0002	0.00589621	yes
XLOC_002136	XLOC_002136	-	CM001529.1:209413-213761	ST1	ST687	OK	17.187	6.81877	-1.33374	-0.576778	0.4142	0.999492	no
XLOC_004289	XLOC_004289	-	CM001535.1:518626-519394	ST1	ST687	OK	27.7822	11.024	-1.33352	-2.02854	0.0014	0.0271387	yes
XLOC_002026	XLOC_002026	Crh1p	CM001528.1:650891-936588	ST1	ST687	OK	314.838	792.679	1.33213	0.646992	0.40555	0.999492	no
XLOC_000049	XLOC_000049	Fun19p	CM001522.1:79807-82680	ST1	ST687	OK	201.666	80.1099	-1.33191	-2.59485	5e-05	0.00173341	yes
XLOC_003524	XLOC_003524	Ilv5p	CM001533.1:556940-897121	ST1	ST687	OK	499.847	1257.66	1.33119	0.552381	0.4001	0.999492	no
XLOC_001262	XLOC_001262	Dld3p	CM001526.1:14203-15694	ST1	ST687	OK	334.001	839.883	1.33034	2.90112	5e-05	0.00173341	yes
XLOC_000591	XLOC_000591	hypothetical protein	CM001525.1:88841-91130	ST1	ST687	OK	69.0969	27.4842	-1.33002	-2.92296	5e-05	0.00173341	yes
XLOC_000883	XLOC_000883	Spp41p	CM001525.1:1180446-1435376	ST1	ST687	OK	54.1591	21.5529	-1.32932	-0.324027	0.52905	0.999492	no
XLOC_005221	XLOC_005221	-	JH711443.1:20-243	ST1	ST687	OK	26.0078	10.3515	-1.3291	-0.774696	0.2068	0.863247	no
XLOC_004849	XLOC_004849	Pxa1p	CM001537.1:261628-277431	ST1	ST687	OK	264.492	105.292	-1.32883	-1.63709	0.007	0.0874494	no
XLOC_004009	XLOC_004009	hypothetical protein	CM001535.1:140620-352819	ST1	ST687	OK	80.0568	31.9569	-1.3249	-0.229711	0.4303	0.999492	no
XLOC_000390	XLOC_000390	Der1p	CM001523.1:614540-638359	ST1	ST687	OK	23.1122	57.8784	1.32437	0.125464	0.4007	0.999492	no
XLOC_001337	XLOC_001337	Trp2p	CM001526.1:333858-340076	ST1	ST687	OK	61.776	154.411	1.32166	0.909288	0.0905	0.52486	no
XLOC_003609	XLOC_003609	Src1p	CM001534.1:196291-208512	ST1	ST687	OK	197.251	79.0401	-1.31938	-1.57208	0.01665	0.164034	no
XLOC_004948	XLOC_004948	Snt309p	CM001537.1:695350-785695	ST1	ST687	OK	228.254	91.6194	-1.31692	-0.319075	0.4964	0.999492	no
XLOC_002522	XLOC_002522	hypothetical protein	CM001531.1:4439-5030	ST1	ST687	OK	7.01416	2.81608	-1.31658	-1.12544	0.06495	0.420729	no
XLOC_002300	XLOC_002300	Spl2p	CM001529.1:364921-368189	ST1	ST687	OK	32.0372	12.866	-1.31619	-0.340573	0.57235	0.999492	no
XLOC_003795	XLOC_003795	Tem1p	CM001534.1:139872-140610	ST1	ST687	OK	16.9926	42.2865	1.31529	1.98289	0.00275	0.0439492	yes
XLOC_000329	XLOC_000329	Ecm2p	CM001523.1:180608-480595	ST1	ST687	OK	98.3798	39.5521	-1.31461	-0.283316	0.50765	0.999492	no
XLOC_000528	XLOC_000528	Cit2p	CM001524.1:120420-121803	ST1	ST687	OK	1004.68	2497.18	1.31356	2.77911	5e-05	0.00173341	yes
XLOC_005188	XLOC_005188	hypothetical protein	CM001537.1:881145-888843	ST1	ST687	OK	12.4911	5.03677	-1.31033	-0.565957	0.50035	0.999492	no
XLOC_000726	XLOC_000726	hypothetical protein	CM001525.1:683298-685711	ST1	ST687	OK	1102.35	444.517	-1.31027	-1.05753	0.0657	0.424704	no
XLOC_002360	XLOC_002360	Sdp1p	CM001530.1:142175-142805	ST1	ST687	OK	52.2685	21.1224	-1.30717	-2.22818	0.00065	0.015192	yes
XLOC_003864	XLOC_003864	hypothetical protein	CM001534.1:496667-497258	ST1	ST687	OK	282.406	114.169	-1.3066	-2.9361	5e-05	0.00173341	yes
XLOC_000767	XLOC_000767	Upc2p	CM001525.1:888549-891291	ST1	ST687	OK	30.3096	12.2626	-1.30551	-2.75533	5e-05	0.00173341	yes
XLOC_000468	XLOC_000468	Sat4p	CM001524.1:124493-294129	ST1	ST687	OK	134.047	54.3146	-1.30333	-0.408488	0.36235	0.999492	no
XLOC_001343	XLOC_001343	Ssa4p	CM001526.1:362361-364290	ST1	ST687	OK	229.168	565.401	1.30287	2.50351	5e-05	0.00173341	yes
XLOC_000464	XLOC_000464	hypothetical protein	CM001524.1:113202-113499	ST1	ST687	OK	46.8916	19.0573	-1.29899	-1.46853	0.01715	0.168109	no
XLOC_003386	XLOC_003386	hypothetical protein	CM001533.1:201855-533414	ST1	ST687	OK	27.441	67.4983	1.29852	0.0913313	0.33295	0.999492	no
XLOC_001995	XLOC_001995	Clb1p	CM001528.1:650891-936588	ST1	ST687	OK	23.6604	58.0784	1.29553	0.0704866	0.35765	0.999492	no
XLOC_002676	XLOC_002676	Aco2p	CM001531.1:38904-41274	ST1	ST687	OK	103.026	252.845	1.29524	2.33221	0.00025	0.00716667	yes
XLOC_002736	XLOC_002736	Mpm1p	CM001531.1:296583-297342	ST1	ST687	OK	524.796	213.996	-1.29418	-2.81499	5e-05	0.00173341	yes
XLOC_002708	XLOC_002708	Aim23p	CM001531.1:146749-147820	ST1	ST687	OK	95.8424	39.0893	-1.29389	-2.77049	5e-05	0.00173341	yes
XLOC_005080	XLOC_005080	Aim43p	CM001537.1:359882-364016	ST1	ST687	OK	189.224	77.2038	-1.29335	-1.02167	0.097	0.550539	no
XLOC_004082	XLOC_004082	Nce103p	CM001535.1:552969-554065	ST1	ST687	OK	1526.44	3739.4	1.29264	2.05849	0.00115	0.0233999	yes
XLOC_001846	XLOC_001846	Yhb1p	CM001528.1:953429-969793	ST1	ST687	OK	222.72	545	1.29102	0.580796	0.26685	0.980959	no
XLOC_000362	XLOC_000362	Agp2p	CM001523.1:493414-494779	ST1	ST687	OK	58.6265	23.9586	-1.29101	-2.7026	5e-05	0.00173341	yes
XLOC_001532	XLOC_001532	-	CM001527.1:139503-144593	ST1	ST687	OK	35.8552	87.6553	1.28966	1.5304	0.0137	0.14255	no
XLOC_004376	XLOC_004376	Tir2p	CM001536.1:218845-446722	ST1	ST687	OK	45.7144	18.782	-1.2833	-0.11381	0.37545	0.999492	no
XLOC_002990	XLOC_002990	Ste6p	CM001532.1:42200-46073	ST1	ST687	OK	14.7813	35.9245	1.28119	2.813	5e-05	0.00173341	yes
XLOC_003117	XLOC_003117	-	CM001532.1:663693-664036	ST1	ST687	OK	38.4223	15.8106	-1.28105	-1.53335	0.01535	0.154753	no
XLOC_000773	XLOC_000773	Adk1p	CM001525.1:915286-915955	ST1	ST687	OK	237.9	577.143	1.27858	2.24927	0.0006	0.0143686	yes
XLOC_002173	XLOC_002173	Aro9p	CM001529.1:368656-372370	ST1	ST687	OK	257.845	106.332	-1.27793	-1.80477	0.0016	0.0300067	yes
XLOC_002215	XLOC_002215	hypothetical protein	CM001529.1:520432-534721	ST1	ST687	OK	29.093	12.015	-1.27584	-2.17234	5e-05	0.00173341	yes
XLOC_004978	XLOC_004978	hypothetical protein	CM001537.1:839169-842680	ST1	ST687	OK	17.5343	7.24549	-1.27502	-1.18392	0.05145	0.35978	no
XLOC_003452	XLOC_003452	Tos4p	CM001533.1:201855-533414	ST1	ST687	OK	15.8618	38.3762	1.27465	0.135282	0.42525	0.999492	no
XLOC_001497	XLOC_001497	hypothetical protein	CM001526.1:549328-563142	ST1	ST687	OK	145.709	60.2255	-1.27464	-0.896514	0.12595	0.652642	no
XLOC_004138	XLOC_004138	hypothetical protein	CM001535.1:50188-55377	ST1	ST687	OK	673.8	278.532	-1.27448	-1.64223	0.00775	0.0942473	no
XLOC_001647	XLOC_001647	Mig2p	CM001528.1:95887-97036	ST1	ST687	OK	70.69	29.2264	-1.27423	-2.73264	5e-05	0.00173341	yes
XLOC_001297	XLOC_001297	-	CM001526.1:172759-176453	ST1	ST687	OK	22.892	9.47444	-1.27273	-0.305855	0.61975	0.999492	no
XLOC_003866	XLOC_003866	Dlt1p	CM001534.1:515274-516303	ST1	ST687	OK	52.9909	21.9727	-1.27003	-2.50392	5e-05	0.00173341	yes
XLOC_001651	XLOC_001651	Aro8p	CM001528.1:115951-121089	ST1	ST687	OK	88.2203	212.661	1.26937	1.36832	0.0892	0.520228	no
XLOC_004637	XLOC_004637	Vhs3p	CM001536.1:218845-446722	ST1	ST687	OK	135.461	56.2277	-1.26852	-0.327949	0.5479	0.999492	no
XLOC_002176	XLOC_002176	Dse2p	CM001529.1:378680-379661	ST1	ST687	OK	70.6024	170.002	1.26776	2.54377	0.0001	0.0031963	yes
XLOC_003993	XLOC_003993	hypothetical protein	CM001535.1:140620-352819	ST1	ST687	OK	45.6142	18.9786	-1.26511	-0.144479	0.4345	0.999492	no
XLOC_001005	XLOC_001005	Dia3p	CM001525.1:402449-439617	ST1	ST687	OK	46.9296	19.5431	-1.26384	-0.344452	0.2991	0.999492	no
XLOC_000424	XLOC_000424	Fmp21p	CM001523.1:735189-736513	ST1	ST687	OK	902.16	376.024	-1.26256	-2.31897	5e-05	0.00173341	yes
XLOC_000082	XLOC_000082	-	CM001522.1:208787-210642	ST1	ST687	OK	22.1386	9.22793	-1.26248	-2.38896	0.0001	0.0031963	yes
XLOC_001045	XLOC_001045	Tfb5p	CM001525.1:602603-602822	ST1	ST687	OK	92.0207	38.3788	-1.26165	-1.36062	0.0253	0.221745	no
XLOC_003445	XLOC_003445	Ups2p	CM001533.1:201855-533414	ST1	ST687	OK	78.5578	188.275	1.26102	0.191328	0.39945	0.999492	no
XLOC_002185	XLOC_002185	Sol3p,hypothetical protein	CM001529.1:410654-430197	ST1	ST687	OK	365.635	875.59	1.25985	0.730734	0.2646	0.977168	no
XLOC_003986	XLOC_003986	hypothetical protein	CM001535.1:140620-352819	ST1	ST687	OK	27.9712	66.9526	1.2592	0.23328	0.4734	0.999492	no
XLOC_001245	XLOC_001245	Fit1p	CM001525.1:1501797-1520873	ST1	ST687	OK	30.8957	12.9124	-1.25865	-1.01446	0.0615	0.406299	no
XLOC_003359	XLOC_003359	hypothetical protein	CM001533.1:119363-121361	ST1	ST687	OK	4.84878	11.5888	1.25703	2.01107	0.00135	0.0264661	yes
XLOC_002671	XLOC_002671	hypothetical protein	CM001531.1:629755-710825	ST1	ST687	OK	49.939	119.313	1.25651	0.299547	0.52365	0.999492	no
XLOC_001341	XLOC_001341	Ubp9p	CM001526.1:353003-359569	ST1	ST687	OK	56.9136	23.8265	-1.2562	-1.09956	0.13285	0.670757	no
XLOC_002691	XLOC_002691	hypothetical protein	CM001531.1:94132-95800	ST1	ST687	OK	129.664	54.3956	-1.25322	-2.83073	5e-05	0.00173341	yes
XLOC_003819	XLOC_003819	Cdc5p	CM001534.1:263067-265932	ST1	ST687	OK	19.0643	45.4082	1.25208	2.70804	5e-05	0.00173341	yes
XLOC_000600	XLOC_000600	hypothetical protein	CM001525.1:114905-375378	ST1	ST687	OK	16.1354	6.77738	-1.25143	-0.0637717	0.40135	0.999492	no
XLOC_002477	XLOC_002477	hypothetical protein	CM001530.1:241311-245635	ST1	ST687	OK	146.955	61.8356	-1.24886	-1.95598	0.00105	0.0219092	yes
XLOC_000735	XLOC_000735	Eki1p	CM001525.1:744080-745685	ST1	ST687	OK	104.219	43.8871	-1.24775	-2.7998	5e-05	0.00173341	yes
XLOC_003667	XLOC_003667	hypothetical protein	CM001534.1:436629-448028	ST1	ST687	OK	263.64	111.264	-1.24458	-0.570231	0.4523	0.999492	no
XLOC_001488	XLOC_001488	Spt2p	CM001526.1:497118-498120	ST1	ST687	OK	224.446	94.758	-1.24405	-2.7722	5e-05	0.00173341	yes
XLOC_000328	XLOC_000328	hypothetical protein	CM001523.1:180608-480595	ST1	ST687	OK	109.444	46.243	-1.24289	-0.302328	0.5697	0.999492	no
XLOC_002666	XLOC_002666	Hms2p	CM001531.1:629755-710825	ST1	ST687	OK	81.8757	34.7086	-1.23814	-0.243743	0.53485	0.999492	no
XLOC_000392	XLOC_000392	hypothetical protein	CM001523.1:614540-638359	ST1	ST687	OK	146.473	62.1098	-1.23774	-0.512615	0.4021	0.999492	no
XLOC_002294	XLOC_002294	hypothetical protein	CM001529.1:351937-357327	ST1	ST687	OK	5.48308	12.9264	1.23727	0.384828	0.62925	0.999492	no
XLOC_003525	XLOC_003525	Dcr2p,hypothetical protein	CM001533.1:556940-897121	ST1	ST687	OK	376.452	159.689	-1.2372	-0.143835	0.301	0.999492	no
XLOC_001251	XLOC_001251	-	CM001525.1:114905-375378	ST1	ST687	OK	6.31362	2.67902	-1.23676	-0.0384737	0.4631	0.999492	no
XLOC_003411	XLOC_003411	Alt1p	CM001533.1:201855-533414	ST1	ST687	OK	105.738	249.179	1.23668	0.378855	0.61605	0.999492	no
XLOC_000588	XLOC_000588	Uga4p	CM001525.1:82935-84651	ST1	ST687	OK	80.5981	34.2959	-1.23271	-2.58053	5e-05	0.00173341	yes
XLOC_005200	XLOC_005200	Arr1p	CM001537.1:920892-939210	ST1	ST687	OK	177.717	75.6657	-1.23187	-0.82466	0.18785	0.819045	no
XLOC_003779	XLOC_003779	Nup188p	CM001534.1:57179-62141	ST1	ST687	OK	11.2603	26.4363	1.23128	2.51171	5e-05	0.00173341	yes
XLOC_003179	XLOC_003179	Sul2p	CM001533.1:201855-533414	ST1	ST687	OK	36.3538	85.2797	1.2301	0.279061	0.4867	0.999492	no
XLOC_000880	XLOC_000880	Mfa1p,Tfb3p	CM001525.1:1180446-1435376	ST1	ST687	OK	170.704	72.8341	-1.22882	-0.332574	0.42515	0.999492	no
XLOC_001453	XLOC_001453	hypothetical protein	CM001526.1:325124-326054	ST1	ST687	OK	6.32501	2.70161	-1.22725	-0.341559	0.5607	0.999492	no
XLOC_000698	XLOC_000698	Mak21p,Pst1p,hypothetical protein	CM001525.1:561904-574980	ST1	ST687	OK	414.274	969.768	1.22706	1.9723	0.001	0.0211495	yes
XLOC_004582	XLOC_004582	hypothetical protein	CM001536.1:170102-170309	ST1	ST687	OK	29.1033	12.4332	-1.22699	-0.940277	0.22625	0.905815	no
XLOC_000802	XLOC_000802	Sur2p	CM001525.1:1055193-1056243	ST1	ST687	OK	253.931	108.532	-1.22632	-2.70418	5e-05	0.00173341	yes
XLOC_000369	XLOC_000369	Tbs1p	CM001523.1:534976-538261	ST1	ST687	OK	72.6559	31.0804	-1.22507	-2.64556	5e-05	0.00173341	yes
XLOC_005147	XLOC_005147	Aro7p	CM001537.1:673575-675672	ST1	ST687	OK	18.2739	42.7144	1.22494	1.04972	0.0963	0.548684	no
XLOC_003643	XLOC_003643	Rsf1p	CM001534.1:316591-326742	ST1	ST687	OK	83.1979	35.633	-1.22333	-0.655665	0.4797	0.999492	no
XLOC_002433	XLOC_002433	Pan6p	CM001530.1:68056-68986	ST1	ST687	OK	159.129	68.189	-1.22259	-2.70595	5e-05	0.00173341	yes
XLOC_000024	XLOC_000024	Psk1p	CM001522.1:120382-124453	ST1	ST687	OK	83.1393	35.6707	-1.22079	-2.61397	5e-05	0.00173341	yes
XLOC_004974	XLOC_004974	Asn1p	CM001537.1:822367-826556	ST1	ST687	OK	368.51	858.898	1.22078	1.99873	0.00425	0.0610854	no
XLOC_005071	XLOC_005071	Dbp1p	CM001537.1:321982-326270	ST1	ST687	OK	86.4042	37.0966	-1.21981	-1.99783	0.001	0.0211495	yes
XLOC_002765	XLOC_002765	hypothetical protein	CM001531.1:320738-437370	ST1	ST687	OK	6.78729	15.7982	1.21885	0.0439585	0.51035	0.999492	no
XLOC_001763	XLOC_001763	Fmp48p	CM001528.1:314750-650584	ST1	ST687	OK	60.1459	25.8732	-1.21701	-0.134437	0.43575	0.999492	no
XLOC_002569	XLOC_002569	Sip4p	CM001531.1:248394-250884	ST1	ST687	OK	55.7767	24.0227	-1.21526	-2.60603	5e-05	0.00173341	yes
XLOC_003147	XLOC_003147	Lot6p	CM001533.1:154364-154940	ST1	ST687	OK	19.6012	45.4427	1.21311	1.81498	0.0028	0.0447024	yes
XLOC_003012	XLOC_003012	Rsm22p	CM001532.1:140656-363851	ST1	ST687	OK	122.39	52.8724	-1.21089	-0.358602	0.43535	0.999492	no
XLOC_003209	XLOC_003209	Sam1p	CM001533.1:201855-533414	ST1	ST687	OK	131.185	303.168	1.20851	0.317023	0.59255	0.999492	no
XLOC_001554	XLOC_001554	Sap155p	CM001527.1:230330-233339	ST1	ST687	OK	150.394	65.0805	-1.20845	-2.57597	5e-05	0.00173341	yes
XLOC_001942	XLOC_001942	Scw11p	CM001528.1:314750-650584	ST1	ST687	OK	43.9385	101.522	1.20823	0.215961	0.442	0.999492	no
XLOC_003165	XLOC_003165	Frs1p	CM001533.1:201855-533414	ST1	ST687	OK	70.5731	163.016	1.20783	0.303188	0.536	0.999492	no
XLOC_003805	XLOC_003805	Ymd8p,hypothetical protein	CM001534.1:196291-208512	ST1	ST687	OK	27.9068	64.4433	1.20742	0.429129	0.35035	0.999492	no
XLOC_000304	XLOC_000304	Gal7p	CM001523.1:180608-480595	ST1	ST687	OK	12.2301	5.30371	-1.20536	-0.0946281	0.442	0.999492	no
XLOC_000558	XLOC_000558	Sed4p	CM001524.1:124493-294129	ST1	ST687	OK	20.2397	46.6601	1.205	0.276116	0.51075	0.999492	no
XLOC_004162	XLOC_004162	Rpa49p	CM001535.1:140620-352819	ST1	ST687	OK	30.655	70.5551	1.20263	0.165578	0.47585	0.999492	no
XLOC_000149	XLOC_000149	Mis1p	CM001523.1:180608-480595	ST1	ST687	OK	16.4545	37.8692	1.20254	0.287024	0.54545	0.999492	no
XLOC_001551	XLOC_001551	Met10p	CM001527.1:209411-212519	ST1	ST687	OK	101.529	233.594	1.20212	2.30258	0.00015	0.00459626	yes
XLOC_000422	XLOC_000422	Aim5p	CM001523.1:729560-733584	ST1	ST687	OK	359.697	156.461	-1.20098	-0.789311	0.21555	0.881801	no
XLOC_004676	XLOC_004676	Thi80p	CM001536.1:601138-602207	ST1	ST687	OK	17.3966	39.9701	1.20012	2.00118	0.0012	0.0240711	yes
XLOC_002270	XLOC_002270	Rpp1p	CM001529.1:216040-216922	ST1	ST687	OK	18.5969	42.7269	1.20009	2.14039	0.0008	0.0179435	yes
XLOC_000932	XLOC_000932	hypothetical protein	CM001525.1:99955-102019	ST1	ST687	OK	92.2446	40.1517	-1.2	-2.68416	5e-05	0.00173341	yes
XLOC_000930	XLOC_000930	Ack1p	CM001525.1:93271-96821	ST1	ST687	OK	85.1137	37.0632	-1.1994	-1.20136	0.05125	0.358865	no
XLOC_001515	XLOC_001515	Tub2p	CM001527.1:52660-54034	ST1	ST687	OK	139.637	320.479	1.19855	2.41059	0.0002	0.00589621	yes
XLOC_002316	XLOC_002316	Pfs1p	CM001529.1:467814-468528	ST1	ST687	NOTEST	3.4365	1.49764	-1.19824	0	1	1	no
XLOC_000968	XLOC_000968	Dun1p	CM001525.1:114905-375378	ST1	ST687	OK	24.3175	55.7668	1.19741	0.163595	0.46005	0.999492	no
XLOC_004345	XLOC_004345	Psk2p	CM001536.1:218845-446722	ST1	ST687	OK	87.8717	38.3177	-1.19739	-0.32984	0.61625	0.999492	no
XLOC_003745	XLOC_003745	Gfd1p	CM001534.1:767194-776768	ST1	ST687	OK	512.728	223.854	-1.19563	-0.589289	0.36065	0.999492	no
XLOC_001786	XLOC_001786	Clb1p	CM001528.1:650891-936588	ST1	ST687	OK	20.7336	47.4421	1.1942	0.143376	0.39	0.999492	no
XLOC_005027	XLOC_005027	Mmt2p	CM001537.1:52891-211818	ST1	ST687	OK	113.133	49.4591	-1.19371	-0.270363	0.5406	0.999492	no
XLOC_001306	XLOC_001306	Yat2p	CM001526.1:200130-202902	ST1	ST687	OK	716.06	313.45	-1.19185	-2.35881	5e-05	0.00173341	yes
XLOC_003608	XLOC_003608	Cgi121p	CM001534.1:196291-208512	ST1	ST687	OK	26.8012	61.1857	1.1909	0.385702	0.6513	0.999492	no
XLOC_003977	XLOC_003977	Bor1p	CM001535.1:113092-114823	ST1	ST687	OK	73.5333	32.2358	-1.18973	-2.645	5e-05	0.00173341	yes
XLOC_004766	XLOC_004766	Mek1p	CM001536.1:849414-1006527	ST1	ST687	OK	9.16843	4.02138	-1.18898	-0.0823466	0.40205	0.999492	no
XLOC_000278	XLOC_000278	Rib1p	CM001523.1:152403-153441	ST1	ST687	OK	419.766	184.176	-1.1885	-2.56843	0.0001	0.0031963	yes
XLOC_004469	XLOC_004469	Rcn2p	CM001536.1:748949-759279	ST1	ST687	OK	616.457	270.777	-1.18689	-1.33374	0.02885	0.243535	no
XLOC_000078	XLOC_000078	-	CM001522.1:169177-170279	ST1	ST687	OK	37.4078	16.4453	-1.18566	-2.22909	0.0004	0.010412	yes
XLOC_003771	XLOC_003771	Erg13p	CM001534.1:13578-15054	ST1	ST687	OK	155.462	353.605	1.18558	2.16037	0.0005	0.012533	yes
XLOC_003934	XLOC_003934	Scw10p	CM001534.1:873625-874795	ST1	ST687	OK	332.984	756.705	1.18428	2.32209	0.0001	0.0031963	yes
XLOC_002830	XLOC_002830	-	CM001531.1:629755-710825	ST1	ST687	OK	19.9649	8.78664	-1.18408	-0.174558	0.47715	0.999492	no
XLOC_000101	XLOC_000101	Tod6p	CM001523.1:107398-118711	ST1	ST687	OK	110.954	48.8443	-1.1837	-0.957202	0.11425	0.61177	no
XLOC_005218	XLOC_005218	-	JH711440.1:1224-2259	ST1	ST687	OK	13.9738	6.1659	-1.18034	-1.65803	0.0071	0.0884857	no
XLOC_003507	XLOC_003507	hypothetical protein	CM001533.1:556940-897121	ST1	ST687	OK	437.207	193.12	-1.17882	-0.367348	0.6116	0.999492	no
XLOC_000575	XLOC_000575	Mph3p	CM001525.1:1763-14721	ST1	ST687	OK	76.6033	33.8391	-1.17871	-1.00963	0.07495	0.463701	no
XLOC_002570	XLOC_002570	Arg3p	CM001531.1:251263-252280	ST1	ST687	OK	346.095	782.696	1.17728	2.51901	5e-05	0.00173341	yes
XLOC_001277	XLOC_001277	Hyp2p	CM001526.1:83501-83975	ST1	ST687	OK	2002.69	4524.47	1.17581	1.89674	0.00315	0.0486437	yes
XLOC_002337	XLOC_002337	Bnr1p	CM001530.1:33529-37657	ST1	ST687	OK	22.7755	10.0849	-1.17529	-2.54193	5e-05	0.00173341	yes
XLOC_001849	XLOC_001849	Cpd1p,Mga1p,Sol4p	CM001528.1:982000-994757	ST1	ST687	OK	194.74	86.2655	-1.17469	-0.727652	0.36215	0.999492	no
XLOC_001749	XLOC_001749	Mtl1p	CM001528.1:314750-650584	ST1	ST687	OK	91.4232	40.5703	-1.17214	-0.241726	0.55115	0.999492	no
XLOC_004832	XLOC_004832	Gup2p	CM001537.1:52891-211818	ST1	ST687	OK	18.9913	8.42883	-1.17193	-0.0963643	0.4083	0.999492	no
XLOC_003770	XLOC_003770	Msc1p	CM001534.1:9653-11195	ST1	ST687	OK	916.094	406.898	-1.17083	-2.49315	5e-05	0.00173341	yes
XLOC_004476	XLOC_004476	Mkk1p	CM001536.1:772362-773889	ST1	ST687	OK	94.4522	41.9698	-1.17023	-2.60955	5e-05	0.00173341	yes
XLOC_004005	XLOC_004005	Mer1p	CM001535.1:140620-352819	ST1	ST687	OK	5.88559	13.2447	1.17015	0.0551877	0.38385	0.999492	no
XLOC_001816	XLOC_001816	hypothetical protein	CM001528.1:650891-936588	ST1	ST687	OK	593.737	263.87	-1.17	-0.336634	0.37515	0.999492	no
XLOC_004451	XLOC_004451	hypothetical protein	CM001536.1:682860-683295	ST1	ST687	OK	17.082	7.59183	-1.16996	-1.23497	0.03965	0.299899	no
XLOC_005047	XLOC_005047	Cox10p,Oye3p	CM001537.1:223026-227532	ST1	ST687	OK	158.743	70.5561	-1.16985	-1.9776	0.0008	0.0179435	yes
XLOC_000960	XLOC_000960	Iwr1p	CM001525.1:114905-375378	ST1	ST687	OK	264.538	117.698	-1.16838	-0.284854	0.5519	0.999492	no
XLOC_002893	XLOC_002893	Cab3p	CM001532.1:140656-363851	ST1	ST687	OK	102.025	45.4011	-1.16813	-0.231727	0.54	0.999492	no
XLOC_003337	XLOC_003337	Mht1p	CM001533.1:1599-16847	ST1	ST687	OK	30.8321	69.272	1.16784	0.53658	0.40275	0.999492	no
XLOC_002966	XLOC_002966	Gpt2p	CM001532.1:567138-575855	ST1	ST687	OK	165.973	73.9285	-1.16675	-1.12308	0.0684	0.437434	no
XLOC_002250	XLOC_002250	Ded81p	CM001529.1:135163-136828	ST1	ST687	OK	105.683	237.23	1.16655	2.24237	0.00025	0.00716667	yes
XLOC_003923	XLOC_003923	Rit1p	CM001534.1:829871-831413	ST1	ST687	OK	65.2532	29.0897	-1.16554	-2.56929	5e-05	0.00173341	yes
XLOC_002033	XLOC_002033	hypothetical protein	CM001528.1:650891-936588	ST1	ST687	OK	142.394	63.4861	-1.16538	-0.16396	0.4633	0.999492	no
XLOC_002602	XLOC_002602	Cyr1p	CM001531.1:320738-437370	ST1	ST687	OK	50.3989	22.4722	-1.16525	-0.417208	0.50975	0.999492	no
XLOC_002741	XLOC_002741	Zap1p	CM001531.1:312898-315541	ST1	ST687	OK	55.6802	24.8614	-1.16326	-2.59524	5e-05	0.00173341	yes
XLOC_003217	XLOC_003217	Pwp1p	CM001533.1:201855-533414	ST1	ST687	OK	37.0794	83.0009	1.16251	0.20703	0.45775	0.999492	no
XLOC_003586	XLOC_003586	hypothetical protein	CM001534.1:99483-103239	ST1	ST687	OK	65.1113	29.1115	-1.16132	-2.50852	5e-05	0.00173341	yes
XLOC_003498	XLOC_003498	Gsp1p	CM001533.1:556940-897121	ST1	ST687	OK	165.032	368.826	1.16019	0.23055	0.521	0.999492	no
XLOC_002988	XLOC_002988	Doa1p	CM001532.1:31797-33945	ST1	ST687	OK	42.6543	95.2576	1.15914	2.199	0.00035	0.00934494	yes
XLOC_004381	XLOC_004381	hypothetical protein	CM001536.1:218845-446722	ST1	ST687	OK	166.014	74.3505	-1.15889	-0.419032	0.4631	0.999492	no
XLOC_000240	XLOC_000240	Pca1p,Sul1p,Vba2p	CM001523.1:776415-792635	ST1	ST687	OK	292.67	653.361	1.15861	1.49175	0.0178	0.172525	no
XLOC_002837	XLOC_002837	Jen1p	CM001532.1:22075-23926	ST1	ST687	OK	1834.27	822.556	-1.15702	-2.37525	5e-05	0.00173341	yes
XLOC_002183	XLOC_002183	Rec104p	CM001529.1:394358-410522	ST1	ST687	OK	41.283	18.515	-1.15686	-0.360568	0.635	0.999492	no
XLOC_002715	XLOC_002715	Nca3p	CM001531.1:172025-179592	ST1	ST687	OK	108.514	241.884	1.15643	1.20374	0.0382	0.292773	no
XLOC_000870	XLOC_000870	Ppz2p	CM001525.1:1180446-1435376	ST1	ST687	OK	111.035	49.896	-1.15401	-0.289507	0.56675	0.999492	no
XLOC_003432	XLOC_003432	Tis11p	CM001533.1:201855-533414	ST1	ST687	OK	14.2147	31.6311	1.15395	0.0860118	0.3984	0.999492	no
XLOC_002366	XLOC_002366	Fyv10p	CM001530.1:172135-173686	ST1	ST687	OK	104.054	46.7672	-1.15376	-2.61912	5e-05	0.00173341	yes
XLOC_003727	XLOC_003727	Cef1p	CM001534.1:688101-689874	ST1	ST687	OK	56.4662	25.3919	-1.15302	-2.50668	5e-05	0.00173341	yes
XLOC_004650	XLOC_004650	Atx2p	CM001536.1:471849-474509	ST1	ST687	OK	18.5269	41.1939	1.15281	0.731231	0.2304	0.913734	no
XLOC_000071	XLOC_000071	Cdc15p	CM001522.1:166186-169111	ST1	ST687	OK	36.6767	16.5486	-1.14815	-2.51194	0.0001	0.0031963	yes
XLOC_001956	XLOC_001956	Erg26p	CM001528.1:314750-650584	ST1	ST687	OK	60.9893	135.145	1.14788	0.183043	0.514	0.999492	no
XLOC_001716	XLOC_001716	Pyc1p	CM001528.1:314750-650584	ST1	ST687	OK	15.2601	33.7876	1.14673	0.184728	0.4385	0.999492	no
XLOC_003438	XLOC_003438	Pcd1p	CM001533.1:201855-533414	ST1	ST687	OK	146.24	66.1349	-1.14486	-0.196488	0.50615	0.999492	no
XLOC_004802	XLOC_004802	hypothetical protein	CM001537.1:52891-211818	ST1	ST687	OK	51.8271	23.4396	-1.14476	-0.146341	0.29685	0.999492	no
XLOC_002563	XLOC_002563	Mef2p	CM001531.1:213725-221540	ST1	ST687	OK	66.1551	146.192	1.14394	1.26901	0.038	0.292247	no
XLOC_002306	XLOC_002306	Skg6p	CM001529.1:385730-389985	ST1	ST687	OK	22.217	49.0918	1.14382	1.12629	0.1458	0.709448	no
XLOC_004999	XLOC_004999	Arr3p	CM001537.1:939293-945231	ST1	ST687	OK	39.6139	17.9339	-1.14332	-1.6296	0.0056	0.0740608	no
XLOC_000843	XLOC_000843	Aro10p	CM001525.1:1180446-1435376	ST1	ST687	OK	539.008	244.592	-1.13993	-0.561853	0.4249	0.999492	no
XLOC_004433	XLOC_004433	Thi80p	CM001536.1:601138-602207	ST1	ST687	OK	23.4903	51.7295	1.13892	0.563982	0.39855	0.999492	no
XLOC_004780	XLOC_004780	Fit3p	CM001536.1:1054077-1071217	ST1	ST687	OK	121.871	55.3461	-1.1388	-0.669073	0.34035	0.999492	no
XLOC_001203	XLOC_001203	Rps18ap	CM001525.1:1180446-1435376	ST1	ST687	OK	76.6554	34.8336	-1.13791	-0.120142	0.45375	0.999492	no
XLOC_001407	XLOC_001407	hypothetical protein	CM001526.1:99639-108997	ST1	ST687	OK	11.9868	26.3485	1.13627	0.466518	0.5369	0.999492	no
XLOC_003509	XLOC_003509	Sph1p	CM001533.1:556940-897121	ST1	ST687	OK	13.7793	30.2789	1.13582	0.111091	0.4316	0.999492	no
XLOC_000086	XLOC_000086	Bna4p	CM001523.1:32762-34145	ST1	ST687	OK	38.8076	85.2462	1.13529	2.41892	0.0001	0.0031963	yes
XLOC_002592	XLOC_002592	Mhp1p	CM001531.1:320738-437370	ST1	ST687	OK	89.3819	40.721	-1.13421	-0.427753	0.56475	0.999492	no
XLOC_002320	XLOC_002320	Egd2p	CM001529.1:480899-481474	ST1	ST687	OK	267.912	587.982	1.13401	1.93524	0.00185	0.033253	yes
XLOC_004480	XLOC_004480	Hes1p	CM001536.1:781755-783060	ST1	ST687	OK	14.2666	6.50668	-1.13265	-1.76511	0.0026	0.0426916	yes
XLOC_004641	XLOC_004641	hypothetical protein	CM001536.1:218845-446722	ST1	ST687	OK	95.5364	43.6014	-1.13168	-0.148956	0.45225	0.999492	no
XLOC_004351	XLOC_004351	hypothetical protein	CM001536.1:218845-446722	ST1	ST687	OK	172.746	78.8906	-1.13073	-0.36449	0.64325	0.999492	no
XLOC_003952	XLOC_003952	-	CM001534.1:916922-917597	ST1	ST687	OK	4.93959	2.25692	-1.13004	-0.964336	0.133	0.671296	no
XLOC_001246	XLOC_001246	Fdc1p	CM001525.1:1501797-1520873	ST1	ST687	OK	60.1355	27.4883	-1.1294	-1.07465	0.06895	0.439867	no
XLOC_005175	XLOC_005175	hypothetical protein	CM001537.1:822367-826556	ST1	ST687	OK	77.9432	170.449	1.12884	0.224498	0.41135	0.999492	no
XLOC_002789	XLOC_002789	Ham1p	CM001531.1:549958-551760	ST1	ST687	OK	43.2367	94.4463	1.12724	0.717016	0.22465	0.902193	no
XLOC_000444	XLOC_000444	Prd1p	CM001524.1:24361-26500	ST1	ST687	OK	63.3388	138.33	1.12696	2.27688	5e-05	0.00173341	yes
XLOC_002237	XLOC_002237	Ste20p	CM001529.1:88278-91098	ST1	ST687	OK	17.9368	39.167	1.12672	2.3558	0.0001	0.0031963	yes
XLOC_002620	XLOC_002620	Cyc1p	CM001531.1:508361-513732	ST1	ST687	OK	413.392	900.878	1.12382	0.910348	0.1252	0.650488	no
XLOC_003181	XLOC_003181	hypothetical protein	CM001533.1:201855-533414	ST1	ST687	OK	83.9422	182.867	1.12333	0.0758383	0.40255	0.999492	no
XLOC_003541	XLOC_003541	Ski2p	CM001533.1:899966-903830	ST1	ST687	OK	13.7273	29.9042	1.1233	2.53918	5e-05	0.00173341	yes
XLOC_005130	XLOC_005130	hypothetical protein	CM001537.1:586316-591790	ST1	ST687	OK	44.606	20.4871	-1.12252	-1.46506	0.00705	0.0880034	no
XLOC_001127	XLOC_001127	Din7p	CM001525.1:991296-994177	ST1	ST687	OK	35.3613	16.2431	-1.12235	-0.52938	0.58745	0.999492	no
XLOC_000798	XLOC_000798	Inm2p	CM001525.1:1031081-1035519	ST1	ST687	OK	138.847	63.7871	-1.12216	-1.60528	0.0058	0.0755505	no
XLOC_002819	XLOC_002819	Met5p	CM001531.1:629755-710825	ST1	ST687	OK	73.8447	160.643	1.12129	0.637588	0.3549	0.999492	no
XLOC_001080	XLOC_001080	Mkc7p	CM001525.1:736748-738539	ST1	ST687	OK	9.2802	20.1806	1.12074	2.08178	0.00085	0.0187409	yes
XLOC_003856	XLOC_003856	Mub1p	CM001534.1:459063-466730	ST1	ST687	OK	39.3033	18.0759	-1.12059	-0.878965	0.14235	0.700322	no
XLOC_003455	XLOC_003455	Ups1p	CM001533.1:201855-533414	ST1	ST687	OK	266.644	122.664	-1.12019	-0.171414	0.4803	0.999492	no
XLOC_001326	XLOC_001326	Arg5%2C6p	CM001526.1:292895-295866	ST1	ST687	OK	196.945	428.077	1.12008	2.33922	5e-05	0.00173341	yes
XLOC_000074	XLOC_000074	-	CM001522.1:25212-25440	ST1	ST687	OK	56.54	26.019	-1.11971	-1.08094	0.0645	0.41886	no
XLOC_001138	XLOC_001138	Ssd1p	CM001525.1:1044283-1048036	ST1	ST687	OK	292.312	134.606	-1.11877	-2.31259	0.0001	0.0031963	yes
XLOC_004773	XLOC_004773	hypothetical protein	CM001536.1:1023282-1025394	ST1	ST687	OK	35.3318	16.2744	-1.11837	-2.39516	5e-05	0.00173341	yes
XLOC_002948	XLOC_002948	Bch2p	CM001532.1:491105-493403	ST1	ST687	OK	11.9482	25.9351	1.11811	2.27514	0.00035	0.00934494	yes
XLOC_001593	XLOC_001593	hypothetical protein	CM001527.1:178371-178959	ST1	ST687	OK	317.73	146.396	-1.11792	-2.51972	5e-05	0.00173341	yes
XLOC_001678	XLOC_001678	Sec27p	CM001528.1:250127-254335	ST1	ST687	OK	52.8912	114.772	1.11767	1.25848	0.0774	0.473216	no
XLOC_003486	XLOC_003486	Pdr8p	CM001533.1:556940-897121	ST1	ST687	OK	90.8765	41.9109	-1.11658	-0.221322	0.53145	0.999492	no
XLOC_001692	XLOC_001692	Mlc1p	CM001528.1:306746-307196	ST1	ST687	OK	162.909	353.168	1.11629	2.25305	0.0002	0.00589621	yes
XLOC_005085	XLOC_005085	Rlm1p	CM001537.1:378966-382990	ST1	ST687	OK	139.698	64.4396	-1.11629	-1.72349	0.0064	0.0819263	no
XLOC_001718	XLOC_001718	Ole1p	CM001528.1:314750-650584	ST1	ST687	OK	1228.33	2661.87	1.11574	0.648503	0.32585	0.999492	no
XLOC_002339	XLOC_002339	hypothetical protein	CM001530.1:39394-39769	ST1	ST687	OK	935.015	432.168	-1.1134	-2.26066	0.0002	0.00589621	yes
XLOC_003707	XLOC_003707	hypothetical protein	CM001534.1:547882-641461	ST1	ST687	NOTEST	6.81658	3.15101	-1.11324	0	1	1	no
XLOC_002682	XLOC_002682	hypothetical protein	CM001531.1:58142-67813	ST1	ST687	OK	111.363	51.5144	-1.11222	-0.620056	0.2858	0.999492	no
XLOC_004051	XLOC_004051	hypothetical protein	CM001535.1:444693-445896	ST1	ST687	OK	56.5232	26.1512	-1.11197	-2.36526	5e-05	0.00173341	yes
XLOC_004196	XLOC_004196	Ibd2p	CM001535.1:140620-352819	ST1	ST687	OK	137.591	63.6714	-1.11167	-0.204026	0.506	0.999492	no
XLOC_003649	XLOC_003649	Ioc4p	CM001534.1:350113-351541	ST1	ST687	OK	138.789	64.2612	-1.11087	-2.52974	5e-05	0.00173341	yes
XLOC_001381	XLOC_001381	Fmp10p	CM001526.1:549328-563142	ST1	ST687	OK	309.48	143.391	-1.10989	-1.0731	0.06225	0.40901	no
XLOC_004334	XLOC_004334	Hst1p	CM001536.1:200117-202268	ST1	ST687	OK	200.393	93.0894	-1.10615	-0.736234	0.20185	0.850798	no
XLOC_003058	XLOC_003058	Ixr1p	CM001532.1:379722-381516	ST1	ST687	OK	250.517	116.421	-1.10555	-2.36015	5e-05	0.00173341	yes
XLOC_001240	XLOC_001240	Sps1p	CM001525.1:1484252-1485725	ST1	ST687	OK	14.8593	6.90878	-1.10487	-1.79722	0.00295	0.0464774	yes
XLOC_003424	XLOC_003424	Clf1p	CM001533.1:201855-533414	ST1	ST687	OK	117.596	54.6809	-1.10474	-0.259438	0.60635	0.999492	no
XLOC_003703	XLOC_003703	-	CM001534.1:547882-641461	ST1	ST687	OK	70.4089	32.7778	-1.10304	-0.239208	0.5241	0.999492	no
XLOC_003104	XLOC_003104	hypothetical protein	CM001532.1:578807-580404	ST1	ST687	OK	204.107	95.021	-1.10301	-1.7216	0.0054	0.0722134	no
XLOC_002753	XLOC_002753	Pet130p	CM001531.1:320738-437370	ST1	ST687	OK	145.8	67.9383	-1.10169	-0.272342	0.57945	0.999492	no
XLOC_000475	XLOC_000475	Are1p	CM001524.1:124493-294129	ST1	ST687	OK	76.0841	35.4741	-1.10083	-0.246326	0.5439	0.999492	no
XLOC_002275	XLOC_002275	Trm5p	CM001529.1:228098-230862	ST1	ST687	OK	106.074	49.4649	-1.10059	-1.00188	0.0899	0.522938	no
XLOC_000594	XLOC_000594	Sec31p	CM001525.1:105873-109653	ST1	ST687	OK	45.8898	98.3264	1.0994	2.28047	0.0001	0.0031963	yes
XLOC_002724	XLOC_002724	Dpb11p	CM001531.1:245161-248155	ST1	ST687	OK	58.9137	27.5369	-1.09724	-2.42675	5e-05	0.00173341	yes
XLOC_001571	XLOC_001571	Act1p	CM001527.1:42045-51021	ST1	ST687	OK	765.046	1636.6	1.09708	1.44594	0.03645	0.283974	no
XLOC_002979	XLOC_002979	Bas1p	CM001532.1:635217-642156	ST1	ST687	OK	66.2674	30.9796	-1.09698	-1.2216	0.0441	0.323345	no
XLOC_000415	XLOC_000415	His7p	CM001523.1:708716-710375	ST1	ST687	OK	50.2435	107.364	1.0955	2.14829	0.0009	0.0194575	yes
XLOC_004866	XLOC_004866	Msd1p	CM001537.1:355647-357624	ST1	ST687	OK	16.8783	36.0558	1.09506	2.34499	0.00015	0.00459626	yes
XLOC_002994	XLOC_002994	Ptk1p	CM001532.1:68012-69995	ST1	ST687	OK	89.0733	41.7072	-1.0947	-2.49801	0.00015	0.00459626	yes
XLOC_004878	XLOC_004878	Gcr1p	CM001537.1:412150-415532	ST1	ST687	OK	24.4794	52.2794	1.09468	2.25108	0.0002	0.00589621	yes
XLOC_002580	XLOC_002580	Bna3p	CM001531.1:305889-307188	ST1	ST687	OK	89.1456	190.327	1.09425	1.87798	0.0018	0.032694	yes
XLOC_001386	XLOC_001386	hypothetical protein	CM001526.1:5406-5730	ST1	ST687	OK	222.834	104.404	-1.09379	-2.06464	0.00055	0.0134824	yes
XLOC_001142	XLOC_001142	Pro1p	CM001525.1:1060146-1061433	ST1	ST687	OK	31.5576	67.2939	1.09249	2.383	5e-05	0.00173341	yes
XLOC_001546	XLOC_001546	Rog3p	CM001527.1:192903-195105	ST1	ST687	OK	61.2786	28.7368	-1.09249	-2.40775	0.0001	0.0031963	yes
XLOC_004336	XLOC_004336	Gpd2p	CM001536.1:216828-218151	ST1	ST687	OK	118.576	252.718	1.09172	2.01841	0.0008	0.0179435	yes
XLOC_002178	XLOC_002178	Crp1p	CM001529.1:383473-384871	ST1	ST687	OK	636.762	299.117	-1.09005	-2.3225	5e-05	0.00173341	yes
XLOC_001310	XLOC_001310	hypothetical protein	CM001526.1:219782-220340	ST1	ST687	OK	67.6793	143.943	1.08871	2.2008	0.0004	0.010412	yes
XLOC_001004	XLOC_001004	Rtk1p	CM001525.1:402449-439617	ST1	ST687	OK	145.302	68.3311	-1.08844	-0.587793	0.4425	0.999492	no
XLOC_003797	XLOC_003797	Nte1p	CM001534.1:147944-152984	ST1	ST687	OK	8.53914	18.1566	1.08833	2.48702	5e-05	0.00173341	yes
XLOC_003830	XLOC_003830	hypothetical protein	CM001534.1:332516-343239	ST1	ST687	OK	114.247	53.7392	-1.08811	-0.860528	0.1452	0.7079	no
XLOC_002199	XLOC_002199	Gnd1p	CM001529.1:464070-465722	ST1	ST687	OK	555.596	1181.17	1.0881	1.76423	0.0039	0.0573252	no
XLOC_000582	XLOC_000582	hypothetical protein	CM001525.1:35764-37141	ST1	ST687	OK	88.5309	41.6665	-1.08729	-2.39633	0.0001	0.0031963	yes
XLOC_005086	XLOC_005086	Ydc1p	CM001537.1:383255-386616	ST1	ST687	OK	162.219	76.4211	-1.0859	-0.569782	0.39685	0.999492	no
XLOC_004115	XLOC_004115	Mvd1p	CM001535.1:695478-699695	ST1	ST687	OK	100.804	213.749	1.08436	1.48974	0.0616	0.406299	no
XLOC_001026	XLOC_001026	Aro3p	CM001525.1:527961-532187	ST1	ST687	OK	39.6232	83.945	1.0831	0.605252	0.3407	0.999492	no
XLOC_000992	XLOC_000992	Pbp4p	CM001525.1:114905-375378	ST1	ST687	OK	292.532	138.119	-1.08268	-0.187103	0.49005	0.999492	no
XLOC_001108	XLOC_001108	Crf1p	CM001525.1:908854-913673	ST1	ST687	OK	59.2325	27.9879	-1.08158	-0.469221	0.54825	0.999492	no
XLOC_002077	XLOC_002077	Ima1p	CM001528.1:1065204-1069196	ST1	ST687	OK	17.6758	8.35539	-1.081	-1.9726	0.00185	0.033253	yes
XLOC_004589	XLOC_004589	Rtg1p	CM001536.1:200117-202268	ST1	ST687	OK	269.808	127.665	-1.07957	-1.08524	0.06585	0.425144	no
XLOC_000864	XLOC_000864	Hkr1p	CM001525.1:1180446-1435376	ST1	ST687	OK	46.8918	22.1946	-1.07912	-0.213746	0.5235	0.999492	no
XLOC_000245	XLOC_000245	Pkc1p,Sro77p	CM001523.1:4588-11897	ST1	ST687	OK	99.3542	47.0607	-1.07806	-2.1781	0.0002	0.00589621	yes
XLOC_003261	XLOC_003261	hypothetical protein	CM001533.1:556940-897121	ST1	ST687	OK	146.344	69.3631	-1.07712	-0.0924485	0.44145	0.999492	no
XLOC_002434	XLOC_002434	Ssl2p	CM001530.1:72211-74743	ST1	ST687	OK	118.178	56.0604	-1.07591	-2.33565	5e-05	0.00173341	yes
XLOC_001309	XLOC_001309	Fir1p	CM001526.1:212854-215632	ST1	ST687	OK	10.0952	21.2638	1.07473	2.22789	0.0002	0.00589621	yes
XLOC_000294	XLOC_000294	Nth2p	CM001523.1:180608-480595	ST1	ST687	OK	111.905	53.1782	-1.07337	-0.393503	0.5923	0.999492	no
XLOC_002782	XLOC_002782	Utr1p	CM001531.1:508361-513732	ST1	ST687	OK	127.31	60.505	-1.07323	-1.0178	0.1021	0.568212	no
XLOC_002542	XLOC_002542	Erg20p	CM001531.1:87475-92277	ST1	ST687	OK	311.617	655.68	1.07322	0.726713	0.22425	0.901285	no
XLOC_003206	XLOC_003206	Idp2p	CM001533.1:201855-533414	ST1	ST687	OK	366.608	771.291	1.07304	0.497858	0.49085	0.999492	no
XLOC_003324	XLOC_003324	Ecm7p	CM001533.1:1007240-1008587	ST1	ST687	OK	121.768	57.8823	-1.07294	-2.36373	0.0001	0.0031963	yes
XLOC_000183	XLOC_000183	Amn1p	CM001523.1:550324-551974	ST1	ST687	OK	50.2152	105.598	1.07239	2.41781	5e-05	0.00173341	yes
XLOC_000771	XLOC_000771	Crf1p	CM001525.1:908854-913673	ST1	ST687	OK	72.9011	34.6705	-1.07223	-0.575871	0.2587	0.965555	no
XLOC_000039	XLOC_000039	Swh1p	CM001522.1:192508-201551	ST1	ST687	OK	62.0154	29.5003	-1.07189	-2.14982	0.00015	0.00459626	yes
XLOC_004531	XLOC_004531	hypothetical protein	CM001536.1:849414-1006527	ST1	ST687	OK	114.122	54.2937	-1.07172	-0.2172	0.5158	0.999492	no
XLOC_001455	XLOC_001455	Dot6p	CM001526.1:326089-333101	ST1	ST687	OK	163.059	77.5993	-1.07128	-1.10453	0.0699	0.442842	no
XLOC_005187	XLOC_005187	Met16p	CM001537.1:876933-877719	ST1	ST687	OK	105.785	222.162	1.07048	2.06502	0.00055	0.0134824	yes
XLOC_000151	XLOC_000151	Rfc5p	CM001523.1:180608-480595	ST1	ST687	OK	24.2621	50.9509	1.0704	0.19891	0.6138	0.999492	no
XLOC_001085	XLOC_001085	Cpr1p	CM001525.1:769200-769778	ST1	ST687	OK	1922.6	4036.9	1.07019	1.6093	0.0086	0.101878	no
XLOC_000063	XLOC_000063	Mdm10p	CM001522.1:134343-135825	ST1	ST687	OK	17.2112	36.1298	1.06984	2.15475	0.00025	0.00716667	yes
XLOC_005070	XLOC_005070	Mei5p	CM001537.1:320894-321563	ST1	ST687	NOTEST	0.725252	1.52238	1.06977	0	1	1	no
XLOC_004736	XLOC_004736	Mpd1p	CM001536.1:849414-1006527	ST1	ST687	OK	19.6492	41.2302	1.06924	0.123252	0.4895	0.999492	no
XLOC_002507	XLOC_002507	Met28p	CM001530.1:375610-376174	ST1	ST687	OK	103.918	217.964	1.06865	1.93315	0.00275	0.0439492	yes
XLOC_000613	XLOC_000613	Ste7p	CM001525.1:114905-375378	ST1	ST687	OK	81.4255	38.8503	-1.06756	-0.183809	0.5048	0.999492	no
XLOC_001662	XLOC_001662	Bud13p	CM001528.1:163599-180712	ST1	ST687	OK	72.7441	34.7088	-1.06753	-0.504792	0.58225	0.999492	no
XLOC_004241	XLOC_004241	Idh1p	CM001535.1:545819-552857	ST1	ST687	OK	280.102	586.498	1.06617	1.5832	0.01115	0.12318	no
XLOC_001618	XLOC_001618	hypothetical protein	CM001528.1:5143-5671	ST1	ST687	OK	7.46886	15.6261	1.065	1.2257	0.0368	0.285558	no
XLOC_000931	XLOC_000931	Mgt1p	CM001525.1:97081-99733	ST1	ST687	OK	300.799	143.785	-1.06489	-1.53916	0.0094	0.108869	no
XLOC_001042	XLOC_001042	Paa1p	CM001525.1:587849-588425	ST1	ST687	OK	152.551	319.065	1.06456	2.14623	0.0004	0.010412	yes
XLOC_003464	XLOC_003464	Tub4p	CM001533.1:549504-550926	ST1	ST687	OK	30.457	63.6638	1.0637	2.20243	0.0004	0.010412	yes
XLOC_004111	XLOC_004111	Sol1p	CM001535.1:684069-689102	ST1	ST687	OK	68.8502	32.9565	-1.0629	-0.538926	0.4894	0.999492	no
XLOC_004748	XLOC_004748	Sps4p	CM001536.1:849414-1006527	ST1	ST687	OK	7.57528	15.8128	1.06172	0.0788218	0.42995	0.999492	no
XLOC_002999	XLOC_002999	Mtr2p,Pxa2p,hypothetical protein	CM001532.1:84530-96179	ST1	ST687	OK	483.596	231.765	-1.06114	-1.06174	0.06135	0.405681	no
XLOC_001157	XLOC_001157	Pex3p,Skp1p	CM001525.1:1123880-1128012	ST1	ST687	OK	955.336	457.946	-1.06083	-1.53819	0.00605	0.0782179	no
XLOC_002037	XLOC_002037	hypothetical protein	CM001528.1:650891-936588	ST1	ST687	OK	50.4326	105.19	1.06056	0.178336	0.49365	0.999492	no
XLOC_000316	XLOC_000316	Qdr3p	CM001523.1:180608-480595	ST1	ST687	OK	181.174	86.8654	-1.06053	-0.484148	0.4748	0.999492	no
XLOC_003798	XLOC_003798	Imd4p	CM001534.1:156898-158881	ST1	ST687	OK	15.2817	31.8719	1.06048	2.14054	0.00085	0.0187409	yes
XLOC_000008	XLOC_000008	Pex22p	CM001522.1:42232-42775	ST1	ST687	OK	120.37	57.7229	-1.06026	-2.13106	0.0003	0.00822148	yes
XLOC_002379	XLOC_002379	Pig2p	CM001530.1:262870-264487	ST1	ST687	OK	118.807	56.9896	-1.05986	-2.45657	5e-05	0.00173341	yes
XLOC_004227	XLOC_004227	Eos1p	CM001535.1:470753-471854	ST1	ST687	OK	143.398	68.8032	-1.05947	-2.36109	5e-05	0.00173341	yes
XLOC_003871	XLOC_003871	Pso2p	CM001534.1:537490-539476	ST1	ST687	OK	53.4214	25.6444	-1.05877	-2.38061	5e-05	0.00173341	yes
XLOC_000053	XLOC_000053	Drs2p	CM001522.1:95719-99787	ST1	ST687	OK	13.9564	29.0547	1.05784	2.33907	0.0001	0.0031963	yes
XLOC_005041	XLOC_005041	Uip4p	CM001537.1:52891-211818	ST1	ST687	OK	404.181	194.234	-1.05721	-0.355041	0.6577	0.999492	no
XLOC_002180	XLOC_002180	Pex28p	CM001529.1:390422-394178	ST1	ST687	OK	132.583	63.7332	-1.05678	-1.92223	0.0013	0.0256799	yes
XLOC_002204	XLOC_002204	Egd2p	CM001529.1:480899-481474	ST1	ST687	OK	652.175	1356.23	1.05627	0.89811	0.1167	0.621468	no
XLOC_002982	XLOC_002982	Flo10p,Nft1p,hypothetical protein	CM001532.1:642431-656991	ST1	ST687	OK	44.9572	21.6199	-1.05619	-1.34567	0.01155	0.126167	no
XLOC_001437	XLOC_001437	Gip2p	CM001526.1:258173-262412	ST1	ST687	OK	231.175	111.178	-1.05611	-1.95272	0.00135	0.0264661	yes
XLOC_004544	XLOC_004544	hypothetical protein	CM001536.1:1073865-1075737	ST1	ST687	OK	99.3676	47.8328	-1.05478	-2.38247	5e-05	0.00173341	yes
XLOC_002970	XLOC_002970	Msa2p	CM001532.1:583306-584398	ST1	ST687	OK	29.8777	62.0432	1.0542	2.00756	0.00135	0.0264661	yes
XLOC_001830	XLOC_001830	Ych1p	CM001528.1:650891-936588	ST1	ST687	OK	32.2482	66.9525	1.05392	0.073645	0.4183	0.999492	no
XLOC_004711	XLOC_004711	Rud3p	CM001536.1:747290-748745	ST1	ST687	OK	26.8369	55.7145	1.05383	2.11303	0.0007	0.0161425	yes
XLOC_004296	XLOC_004296	Fre7p	CM001536.1:35742-43342	ST1	ST687	OK	31.112	14.9873	-1.05373	-0.994911	0.1094	0.594388	no
XLOC_001329	XLOC_001329	Ald5p	CM001526.1:301852-303415	ST1	ST687	OK	106.014	220.001	1.05326	1.96867	0.00075	0.017093	yes
XLOC_004685	XLOC_004685	Nfi1p	CM001536.1:627928-630299	ST1	ST687	OK	42.2973	20.3882	-1.05283	-2.22501	0.0001	0.0031963	yes
XLOC_001186	XLOC_001186	Dit2p	CM001525.1:1180446-1435376	ST1	ST687	OK	19.5314	9.42113	-1.05183	-0.0923308	0.50515	0.999492	no
XLOC_004383	XLOC_004383	Hst3p	CM001536.1:218845-446722	ST1	ST687	OK	33.2246	68.8685	1.05159	0.161714	0.4784	0.999492	no
XLOC_005008	XLOC_005008	Thi21p	CM001537.1:52891-211818	ST1	ST687	OK	63.6028	30.6905	-1.0513	-0.286365	0.50715	0.999492	no
XLOC_002934	XLOC_002934	Aur1p	CM001532.1:431499-439217	ST1	ST687	OK	184.403	88.982	-1.05127	-0.698104	0.2503	0.951171	no
XLOC_004605	XLOC_004605	hypothetical protein	CM001536.1:218845-446722	ST1	ST687	OK	27.2192	56.401	1.0511	0.0892667	0.4321	0.999492	no
XLOC_004632	XLOC_004632	Akr2p,Exo1p,Hms1p,She4p	CM001536.1:218845-446722	ST1	ST687	OK	179.831	86.8209	-1.05053	-0.358636	0.2142	0.879514	no
XLOC_000397	XLOC_000397	Pyc2p	CM001523.1:652456-652993	ST1	ST687	OK	29.8875	61.7565	1.04705	1.74485	0.00455	0.0643866	no
XLOC_001737	XLOC_001737	Erp6p	CM001528.1:314750-650584	ST1	ST687	OK	135.434	65.5552	-1.04681	-0.129326	0.48885	0.999492	no
XLOC_000154	XLOC_000154	Vps15p	CM001523.1:180608-480595	ST1	ST687	OK	6.11602	12.632	1.04641	0.167025	0.54655	0.999492	no
XLOC_005077	XLOC_005077	Sse1p	CM001537.1:350142-352224	ST1	ST687	OK	485.505	1002.26	1.0457	2.05994	0.0005	0.012533	yes
XLOC_004208	XLOC_004208	Fyv6p	CM001535.1:353286-368543	ST1	ST687	OK	146.308	70.9067	-1.04502	-0.351271	0.6832	0.999492	no
XLOC_002035	XLOC_002035	Cir1p	CM001528.1:650891-936588	ST1	ST687	OK	81.5102	168.168	1.04485	0.168337	0.50595	0.999492	no
XLOC_003772	XLOC_003772	Pga3p,Pho84p,Tub3p	CM001534.1:15169-21038	ST1	ST687	OK	174.068	358.491	1.04229	1.59134	0.0111	0.122889	no
XLOC_003298	XLOC_003298	Ctf3p	CM001533.1:556940-897121	ST1	ST687	OK	56.6364	27.5089	-1.04183	-0.170145	0.5194	0.999492	no
XLOC_000551	XLOC_000551	Per1p	CM001524.1:124493-294129	ST1	ST687	OK	25.4846	52.4597	1.04159	0.141951	0.48095	0.999492	no
XLOC_001835	XLOC_001835	Zpr1p	CM001528.1:650891-936588	ST1	ST687	OK	124.669	256.629	1.04159	0.301673	0.6549	0.999492	no
XLOC_001969	XLOC_001969	Nqm1p	CM001528.1:314750-650584	ST1	ST687	OK	476.006	231.277	-1.04136	-0.317223	0.592	0.999492	no
XLOC_004004	XLOC_004004	Vid27p	CM001535.1:140620-352819	ST1	ST687	OK	147.416	71.6393	-1.04107	-0.315606	0.6692	0.999492	no
XLOC_002680	XLOC_002680	Rps22ap	CM001531.1:56196-57848	ST1	ST687	OK	287.747	591.875	1.04049	0.756566	0.23475	0.92179	no
XLOC_002983	XLOC_002983	hypothetical protein	CM001532.1:3346-5284	ST1	ST687	OK	62.5102	30.397	-1.04016	-2.36046	5e-05	0.00173341	yes
XLOC_004161	XLOC_004161	Mpa43p	CM001535.1:140620-352819	ST1	ST687	OK	48.5808	23.6305	-1.03973	-0.148105	0.50285	0.999492	no
XLOC_001564	XLOC_001564	hypothetical protein	CM001527.1:9494-24404	ST1	ST687	OK	239.691	116.6	-1.03961	-1.49553	0.01065	0.119351	no
XLOC_002097	XLOC_002097	Snf6p	CM001529.1:44131-49258	ST1	ST687	OK	263.025	127.952	-1.03959	-1.03157	0.0828	0.496672	no
XLOC_004733	XLOC_004733	Plp2p	CM001536.1:846038-846899	ST1	ST687	OK	43.7855	89.9467	1.03862	2.13979	0.0004	0.010412	yes
XLOC_002846	XLOC_002846	Acp1p	CM001532.1:78693-82468	ST1	ST687	NOTEST	0.000126682	0.000260121	1.03797	0	1	1	no
XLOC_004625	XLOC_004625	Tir2p	CM001536.1:218845-446722	ST1	ST687	OK	66.7159	32.5552	-1.03514	-0.111677	0.4637	0.999492	no
XLOC_002066	XLOC_002066	Taf1p	CM001528.1:1039564-1042765	ST1	ST687	OK	78.8758	38.4966	-1.03485	-2.26204	0.0001	0.0031963	yes
XLOC_002877	XLOC_002877	Oac1p	CM001532.1:140656-363851	ST1	ST687	OK	49.8791	102.174	1.03452	0.147118	0.49575	0.999492	no
XLOC_001579	XLOC_001579	Frs2p	CM001527.1:78905-91691	ST1	ST687	OK	73.735	150.901	1.03319	0.654612	0.2933	0.999492	no
XLOC_002346	XLOC_002346	Axl2p	CM001530.1:76760-80419	ST1	ST687	OK	37.7104	77.1421	1.03256	1.60803	0.01825	0.175901	no
XLOC_004363	XLOC_004363	Irc10p	CM001536.1:218845-446722	ST1	ST687	OK	11.3605	5.55383	-1.03247	-0.0757634	0.45905	0.999492	no
XLOC_001751	XLOC_001751	Msp1p	CM001528.1:314750-650584	ST1	ST687	OK	178.121	87.0843	-1.03237	-0.202733	0.5536	0.999492	no
XLOC_003103	XLOC_003103	Sis2p	CM001532.1:576100-577777	ST1	ST687	OK	132.784	64.9227	-1.03228	-2.29445	5e-05	0.00173341	yes
XLOC_000503	XLOC_000503	hypothetical protein	CM001524.1:26518-26953	ST1	ST687	OK	215.5	105.418	-1.03157	-2.20686	0.00025	0.00716667	yes
XLOC_004488	XLOC_004488	Osw1p	CM001536.1:807031-807868	ST1	ST687	OK	4.91411	2.40539	-1.03066	-0.93512	0.10435	0.575793	no
XLOC_001364	XLOC_001364	Spi1p	CM001526.1:433707-496774	ST1	ST687	OK	412.155	202.148	-1.02777	-0.333776	0.68265	0.999492	no
XLOC_000673	XLOC_000673	Ptc1p	CM001525.1:402449-439617	ST1	ST687	OK	119.643	58.7086	-1.02709	-0.308919	0.6485	0.999492	no
XLOC_002802	XLOC_002802	hypothetical protein	CM001531.1:594635-597631	ST1	ST687	OK	44.0439	21.623	-1.02638	-1.53367	0.01525	0.154144	no
XLOC_002146	XLOC_002146	Osh3p	CM001529.1:235751-238742	ST1	ST687	OK	33.6699	68.5605	1.02592	2.26577	5e-05	0.00173341	yes
XLOC_000458	XLOC_000458	hypothetical protein	CM001524.1:83083-83461	ST1	ST687	OK	9.7865	19.9206	1.02539	1.0762	0.0732	0.456137	no
XLOC_003182	XLOC_003182	Erg27p	CM001533.1:201855-533414	ST1	ST687	OK	114.1	232.091	1.02439	0.233444	0.58025	0.999492	no
XLOC_005267	XLOC_005267	TcPAND	p0799\(pTY4-TcPanD<-PTEF1):4679-7527	ST1	ST687	OK	19.2091	39.0673	1.02417	2.03123	0.00035	0.00934494	yes
XLOC_003956	XLOC_003956	hypothetical protein	CM001535.1:31464-34156	ST1	ST687	OK	44.9327	91.3426	1.02352	1.94715	0.00175	0.0320476	yes
XLOC_000599	XLOC_000599	Rbs1p	CM001525.1:114905-375378	ST1	ST687	OK	27.8121	56.49	1.02228	0.143967	0.3969	0.999492	no
XLOC_002663	XLOC_002663	hypothetical protein	CM001531.1:629755-710825	ST1	ST687	OK	81.5705	40.1662	-1.02207	-0.207109	0.5561	0.999492	no
XLOC_001533	XLOC_001533	Deg1p	CM001527.1:139503-144593	ST1	ST687	OK	20.8725	42.3796	1.02177	0.812152	0.1691	0.772816	no
XLOC_000951	XLOC_000951	Cop1p	CM001525.1:114905-375378	ST1	ST687	OK	43.101	87.5048	1.02164	0.289195	0.6391	0.999492	no
XLOC_000411	XLOC_000411	hypothetical protein	CM001523.1:696457-700926	ST1	ST687	OK	225.762	111.308	-1.02025	-1.72438	0.00295	0.0464774	yes
XLOC_000741	XLOC_000741	Ssy1p	CM001525.1:776850-779409	ST1	ST687	OK	66.5268	32.8098	-1.01981	-2.26884	0.0002	0.00589621	yes
XLOC_003893	XLOC_003893	hypothetical protein	CM001534.1:680634-682008	ST1	ST687	OK	14.4738	29.3475	1.0198	1.91637	0.00175	0.0320476	yes
XLOC_003198	XLOC_003198	hypothetical protein	CM001533.1:201855-533414	ST1	ST687	OK	13.4793	27.314	1.0189	0.118994	0.454	0.999492	no
XLOC_003368	XLOC_003368	Ten1p	CM001533.1:151619-153105	ST1	ST687	OK	75.4637	37.2764	-1.01752	-1.0021	0.0902	0.5239	no
XLOC_001112	XLOC_001112	Rtn1p	CM001525.1:928270-929158	ST1	ST687	OK	260.537	527.119	1.01664	1.92929	0.0014	0.0271387	yes
XLOC_002886	XLOC_002886	Cwp2p	CM001532.1:140656-363851	ST1	ST687	OK	2320.94	4695.65	1.01662	0.370895	0.72265	0.999492	no
XLOC_004417	XLOC_004417	Leu9p	CM001536.1:523106-524921	ST1	ST687	OK	18.407	37.2384	1.01654	2.15466	0.0005	0.012533	yes
XLOC_001219	XLOC_001219	Vps72p	CM001525.1:1180446-1435376	ST1	ST687	OK	104.887	51.8893	-1.01533	-0.274623	0.62965	0.999492	no
XLOC_002070	XLOC_002070	Pxr1p	CM001528.1:1050634-1051450	ST1	ST687	OK	77.6852	38.4374	-1.01513	-2.13403	0.00035	0.00934494	yes
XLOC_003049	XLOC_003049	Nup120p	CM001532.1:140656-363851	ST1	ST687	OK	20.8824	42.2003	1.01497	0.180507	0.5169	0.999492	no
XLOC_002954	XLOC_002954	Uth1p,hypothetical protein	CM001532.1:517828-530317	ST1	ST687	OK	444.954	898.276	1.0135	0.923806	0.10545	0.580217	no
XLOC_000274	XLOC_000274	Ura7p	CM001523.1:137745-139485	ST1	ST687	OK	25.0416	50.5527	1.01346	1.92929	0.0023	0.0389998	yes
XLOC_004796	XLOC_004796	Plc1p	CM001537.1:35180-37790	ST1	ST687	OK	54.3996	26.9472	-1.01346	-2.29103	5e-05	0.00173341	yes
XLOC_001225	XLOC_001225	Vps3p	CM001525.1:1439542-1439845	ST1	ST687	OK	48.671	24.1139	-1.0132	-1.21744	0.0371	0.28717	no
XLOC_000989	XLOC_000989	Rad59p	CM001525.1:114905-375378	ST1	ST687	OK	36.4058	73.4408	1.01242	0.104667	0.51975	0.999492	no
XLOC_003433	XLOC_003433	Sls1p	CM001533.1:201855-533414	ST1	ST687	OK	8.32157	16.7867	1.0124	0.0895095	0.4538	0.999492	no
XLOC_005140	XLOC_005140	Hts1p	CM001537.1:637355-638996	ST1	ST687	OK	81.8254	164.931	1.01124	2.08611	0.00045	0.0115209	yes
XLOC_000570	XLOC_000570	Git1p	CM001524.1:296253-297810	ST1	ST687	OK	31.5868	15.6734	-1.011	-2.0454	0.00065	0.015192	yes
XLOC_003613	XLOC_003613	Tsa1p	CM001534.1:214660-215251	ST1	ST687	OK	781.192	1574.22	1.01089	1.84597	0.003	0.0470272	yes
XLOC_005240	XLOC_005240	-	JH711466.1:0-1155	ST1	ST687	OK	100.587	49.9301	-1.01046	-2.25638	5e-05	0.00173341	yes
XLOC_004805	XLOC_004805	hypothetical protein	CM001537.1:52891-211818	ST1	ST687	OK	8.20744	16.5094	1.00829	0.0875037	0.508	0.999492	no
XLOC_002273	XLOC_002273	Rrp3p	CM001529.1:220695-222201	ST1	ST687	OK	24.9668	50.2173	1.00817	2.05156	0.0008	0.0179435	yes
XLOC_004430	XLOC_004430	Idh2p	CM001536.1:580005-581115	ST1	ST687	OK	284.12	571.202	1.0075	2.17039	0.0004	0.010412	yes
XLOC_000991	XLOC_000991	Mch1p	CM001525.1:114905-375378	ST1	ST687	OK	216.465	107.715	-1.00692	-0.277509	0.6369	0.999492	no
XLOC_004018	XLOC_004018	hypothetical protein	CM001535.1:140620-352819	ST1	ST687	OK	103.919	51.7127	-1.00687	-0.119939	0.4984	0.999492	no
XLOC_000231	XLOC_000231	Chk1p	CM001523.1:743493-745077	ST1	ST687	OK	72.2021	35.9326	-1.00675	-2.28854	0.00015	0.00459626	yes
XLOC_002788	XLOC_002788	Yae1p	CM001531.1:549381-549807	ST1	ST687	OK	127.318	63.3713	-1.00654	-1.9019	0.0014	0.0271387	yes
XLOC_000416	XLOC_000416	Aro4p	CM001523.1:710791-711904	ST1	ST687	OK	174.135	349.738	1.00607	2.04738	0.00065	0.015192	yes
XLOC_001327	XLOC_001327	Rnr1p	CM001526.1:296774-299441	ST1	ST687	OK	36.4659	73.1838	1.00498	1.87564	0.00215	0.0371854	yes
XLOC_003873	XLOC_003873	Nde1p,Tif34p	CM001534.1:547882-641461	ST1	ST687	OK	422.933	848.048	1.00372	0.606237	0.3191	0.999492	no
XLOC_000167	XLOC_000167	Hsl7p	CM001523.1:494904-499282	ST1	ST687	OK	40.6472	20.3043	-1.00137	-0.586342	0.3308	0.999492	no
XLOC_005154	XLOC_005154	Opy2p	CM001537.1:695350-785695	ST1	ST687	OK	480.747	240.453	-0.999521	-0.586231	0.4785	0.999492	no
XLOC_001903	XLOC_001903	Rrt6p	CM001528.1:229012-229948	ST1	ST687	OK	66.8082	33.4393	-0.998481	-2.04981	0.0009	0.0194575	yes
XLOC_003364	XLOC_003364	Thi73p	CM001533.1:143136-151481	ST1	ST687	OK	91.069	45.5979	-0.997992	-0.888248	0.12765	0.657947	no
XLOC_000406	XLOC_000406	Arc40p	CM001523.1:679214-680369	ST1	ST687	OK	94.6661	189.016	0.997591	1.99976	0.00105	0.0219092	yes
XLOC_001547	XLOC_001547	Pes4p	CM001527.1:195914-197750	ST1	ST687	OK	18.3484	9.19616	-0.996548	-1.8603	0.00285	0.0453147	yes
XLOC_000737	XLOC_000737	Cpr1p	CM001525.1:769200-769778	ST1	ST687	OK	2168.57	4326.5	0.996458	0.707216	0.22835	0.910942	no
XLOC_001900	XLOC_001900	Lys5p	CM001528.1:208973-217618	ST1	ST687	OK	151.564	75.9803	-0.996226	-0.583654	0.323	0.999492	no
XLOC_000112	XLOC_000112	hypothetical protein	CM001523.1:159757-161643	ST1	ST687	OK	81.7571	40.9928	-0.995973	-1.77079	0.00545	0.0726947	no
XLOC_000434	XLOC_000434	Pho89p	CM001523.1:776415-792635	ST1	ST687	OK	154.392	307.901	0.995868	0.703665	0.25405	0.956358	no
XLOC_002721	XLOC_002721	Kha1p	CM001531.1:234291-236913	ST1	ST687	OK	196.761	98.7024	-0.995288	-2.12296	0.0003	0.00822148	yes
XLOC_002679	XLOC_002679	Sop4p	CM001531.1:55174-55879	ST1	ST687	OK	66.6038	132.651	0.993957	2.01547	0.00105	0.0219092	yes
XLOC_000173	XLOC_000173	Adh5p	CM001523.1:527530-528586	ST1	ST687	OK	101.928	51.1984	-0.993381	-2.23195	5e-05	0.00173341	yes
XLOC_000031	XLOC_000031	Efb1p	CM001522.1:141088-143289	ST1	ST687	OK	869.269	1729.81	0.992742	1.40123	0.01555	0.156364	no
XLOC_003789	XLOC_003789	Hmg1p	CM001534.1:110453-113618	ST1	ST687	OK	81.7487	162.675	0.992727	1.95541	0.00135	0.0264661	yes
XLOC_001628	XLOC_001628	Gus1p	CM001528.1:38684-40811	ST1	ST687	OK	102.939	204.815	0.992531	1.90585	0.0016	0.0300067	yes
XLOC_004646	XLOC_004646	Nrt1p	CM001536.1:459461-461075	ST1	ST687	OK	70.7766	35.5727	-0.992499	-2.19401	0.0001	0.0031963	yes
XLOC_003068	XLOC_003068	Cce1p	CM001532.1:419831-420893	ST1	ST687	OK	22.0389	43.8351	0.992036	1.97667	0.0016	0.0300067	yes
XLOC_001797	XLOC_001797	hypothetical protein	CM001528.1:650891-936588	ST1	ST687	OK	117.545	59.1139	-0.991646	-0.162352	0.54105	0.999492	no
XLOC_004445	XLOC_004445	Dcs2p,Med4p,Yrm1p	CM001536.1:649041-667083	ST1	ST687	OK	424.819	213.677	-0.991421	-0.972173	0.09395	0.53984	no
XLOC_003214	XLOC_003214	Mmr1p	CM001533.1:201855-533414	ST1	ST687	OK	53.0246	105.383	0.990911	0.190561	0.5206	0.999492	no
XLOC_000374	XLOC_000374	Tos1p	CM001523.1:555403-562392	ST1	ST687	OK	241.849	480.398	0.990124	1.4768	0.01905	0.180812	no
XLOC_000671	XLOC_000671	Apc11p	CM001525.1:402449-439617	ST1	ST687	OK	83.6246	166.086	0.989929	0.245713	0.64955	0.999492	no
XLOC_004756	XLOC_004756	Scd5p	CM001536.1:849414-1006527	ST1	ST687	OK	152.119	76.61	-0.989595	-0.394552	0.5933	0.999492	no
XLOC_002678	XLOC_002678	Elo1p	CM001531.1:50314-51247	ST1	ST687	OK	84.1367	166.785	0.987178	2.04453	0.0008	0.0179435	yes
XLOC_002230	XLOC_002230	Apm2p,Opi1p	CM001529.1:59297-62838	ST1	ST687	OK	273.334	137.927	-0.986761	-1.8868	0.0012	0.0240711	yes
XLOC_004606	XLOC_004606	Yap7p	CM001536.1:218845-446722	ST1	ST687	OK	23.6979	46.9548	0.986511	0.0885152	0.4894	0.999492	no
XLOC_004042	XLOC_004042	Rpc19p	CM001535.1:406618-407047	ST1	ST687	OK	66.4999	131.755	0.986438	1.8366	0.00215	0.0371854	yes
XLOC_003482	XLOC_003482	Hsp60p,Tal1p	CM001533.1:556940-897121	ST1	ST687	OK	937.656	1856.81	0.985691	0.687111	0.2319	0.91688	no
XLOC_000147	XLOC_000147	Ecm33p	CM001523.1:180608-480595	ST1	ST687	OK	626.944	1241.34	0.985488	0.590224	0.3421	0.999492	no
XLOC_001540	XLOC_001540	Ubp6p	CM001527.1:161198-162698	ST1	ST687	OK	97.9695	193.947	0.98526	1.98247	0.00085	0.0187409	yes
XLOC_003788	XLOC_003788	War1p	CM001534.1:107232-110067	ST1	ST687	OK	58.5503	29.5795	-0.985076	-2.1956	0.00035	0.00934494	yes
XLOC_003501	XLOC_003501	Aco1p	CM001533.1:556940-897121	ST1	ST687	OK	562.465	1112.85	0.984421	0.704701	0.2322	0.917833	no
XLOC_003546	XLOC_003546	Bls1p,Utp21p	CM001533.1:917202-922104	ST1	ST687	OK	40.4685	80.0331	0.983798	0.566352	0.20955	0.869133	no
XLOC_000998	XLOC_000998	Nat1p	CM001525.1:377733-380298	ST1	ST687	OK	30.815	60.9063	0.982959	2.11513	0.0003	0.00822148	yes
XLOC_002029	XLOC_002029	Xks1p	CM001528.1:650891-936588	ST1	ST687	OK	26.1394	51.6535	0.982638	0.14682	0.5059	0.999492	no
XLOC_000102	XLOC_000102	Moh1p,Sec17p	CM001523.1:118807-126000	ST1	ST687	OK	682.125	345.243	-0.982425	-0.860847	0.13135	0.667732	no
XLOC_000459	XLOC_000459	Leu2p	CM001524.1:90589-93946	ST1	ST687	OK	346.316	175.29	-0.982348	-0.730085	0.04235	0.313616	no
XLOC_000013	XLOC_000013	Cln3p	CM001522.1:58750-70980	ST1	ST687	OK	30.4917	60.2338	0.982157	0.297243	0.68275	0.999492	no
XLOC_004672	XLOC_004672	hypothetical protein	CM001536.1:572256-572913	ST1	ST687	OK	38.9137	76.8391	0.981564	1.87421	0.00235	0.0397178	yes
XLOC_002707	XLOC_002707	hypothetical protein	CM001531.1:142092-142317	ST1	ST687	OK	1698.84	3350.77	0.979945	2.14917	0.00035	0.00934494	yes
XLOC_001122	XLOC_001122	Rkm4p	CM001525.1:968912-970397	ST1	ST687	OK	23.2145	45.7826	0.979771	2.12667	0.0005	0.012533	yes
XLOC_003295	XLOC_003295	Sur4p	CM001533.1:556940-897121	ST1	ST687	OK	75.2073	148.308	0.979651	0.171854	0.5441	0.999492	no
XLOC_000417	XLOC_000417	Trs20p	CM001523.1:714866-721006	ST1	ST687	OK	27.4656	54.1615	0.979644	0.485345	0.44745	0.999492	no
XLOC_004950	XLOC_004950	Isr1p	CM001537.1:695350-785695	ST1	ST687	OK	60.5867	30.7512	-0.978359	-0.237835	0.59695	0.999492	no
XLOC_000447	XLOC_000447	Lre1p	CM001524.1:30971-39085	ST1	ST687	OK	75.2177	38.183	-0.978143	-0.741233	0.2228	0.898907	no
XLOC_003185	XLOC_003185	Ahp1p	CM001533.1:201855-533414	ST1	ST687	OK	771.174	1517.58	0.976641	0.3682	0.65605	0.999492	no
XLOC_000073	XLOC_000073	-	CM001522.1:12145-12725	ST1	ST687	OK	68.1322	34.6369	-0.976025	-1.7534	0.0033	0.0504595	no
XLOC_002383	XLOC_002383	Cst6p	CM001530.1:277577-283955	ST1	ST687	OK	137.296	69.8141	-0.975704	-0.871503	0.14915	0.719451	no
XLOC_001638	XLOC_001638	Vid30p	CM001528.1:69387-73025	ST1	ST687	OK	79.748	40.5564	-0.975518	-1.79945	0.00295	0.0464774	yes
XLOC_001972	XLOC_001972	hypothetical protein	CM001528.1:314750-650584	ST1	ST687	OK	37.3671	19.0049	-0.9754	-0.0767075	0.4975	0.999492	no
XLOC_004156	XLOC_004156	Sip3p	CM001535.1:140620-352819	ST1	ST687	OK	12.0939	23.7776	0.97532	0.150079	0.52265	0.999492	no
XLOC_002389	XLOC_002389	Snl1p	CM001530.1:313363-313843	ST1	ST687	OK	53.7967	105.708	0.974498	1.69281	0.0054	0.0722134	no
XLOC_001056	XLOC_001056	Grx3p	CM001525.1:643184-643937	ST1	ST687	OK	78.0567	153.364	0.974366	2.23587	0.0001	0.0031963	yes
XLOC_000159	XLOC_000159	Aim3p	CM001523.1:180608-480595	ST1	ST687	OK	72.5664	36.9823	-0.972467	-0.320715	0.71325	0.999492	no
XLOC_004346	XLOC_004346	Pex15p	CM001536.1:218845-446722	ST1	ST687	OK	148.967	75.9611	-0.971656	-0.205635	0.5643	0.999492	no
XLOC_003676	XLOC_003676	Mgr3p	CM001534.1:492465-496447	ST1	ST687	OK	121.524	61.9729	-0.971536	-0.503409	0.33835	0.999492	no
XLOC_004259	XLOC_004259	Ato2p,Rpc34p	CM001535.1:625217-629017	ST1	ST687	OK	1345.44	686.295	-0.971178	-1.74824	0.00235	0.0397178	yes
XLOC_000874	XLOC_000874	Ecm11p	CM001525.1:1180446-1435376	ST1	ST687	NOTEST	3.39436	1.73153	-0.971089	0	1	1	no
XLOC_004235	XLOC_004235	hypothetical protein	CM001535.1:509065-513129	ST1	ST687	OK	28.2156	55.2836	0.970359	0.430304	0.5223	0.999492	no
XLOC_003996	XLOC_003996	Mep2p	CM001535.1:140620-352819	ST1	ST687	OK	2704.81	5299.19	0.970244	0.551874	0.3069	0.999492	no
XLOC_003623	XLOC_003623	Spt5p	CM001534.1:242407-258115	ST1	ST687	OK	186.141	95.0189	-0.970109	-0.736969	0.2107	0.871531	no
XLOC_004693	XLOC_004693	Mpc54p	CM001536.1:649041-667083	ST1	ST687	OK	41.0578	20.9638	-0.969754	-0.385938	0.57935	0.999492	no
XLOC_005061	XLOC_005061	Mkk2p	CM001537.1:287247-289154	ST1	ST687	OK	112.189	57.2958	-0.969423	-2.15008	0.00035	0.00934494	yes
XLOC_000184	XLOC_000184	Ifa38p	CM001523.1:552460-553504	ST1	ST687	OK	88.6819	173.556	0.968693	1.93029	0.0019	0.0339557	yes
XLOC_002436	XLOC_002436	Tpm2p	CM001530.1:80453-81417	ST1	ST687	OK	169.227	330.931	0.967573	1.59165	0.0074	0.0909143	no
XLOC_003803	XLOC_003803	Rrn11p	CM001534.1:190526-192050	ST1	ST687	OK	4.8705	9.52316	0.967369	1.38726	0.0213	0.19712	no
XLOC_002611	XLOC_002611	Met3p	CM001531.1:438585-441911	ST1	ST687	OK	147.181	287.745	0.967199	1.65363	0.01395	0.144187	no
XLOC_004260	XLOC_004260	Atg3p	CM001535.1:629591-637238	ST1	ST687	OK	192.722	98.5819	-0.967128	-0.982048	0.09675	0.55004	no
XLOC_003265	XLOC_003265	-	CM001533.1:556940-897121	ST1	ST687	OK	2.27796	4.45225	0.966789	0.0275616	0.6882	0.999492	no
XLOC_004171	XLOC_004171	Cnm67p	CM001535.1:140620-352819	ST1	ST687	OK	27.6453	54.0177	0.966397	0.0862778	0.48705	0.999492	no
XLOC_002894	XLOC_002894	Srx1p	CM001532.1:140656-363851	ST1	ST687	OK	19.4218	37.9343	0.965825	0.045135	0.46865	0.999492	no
XLOC_003274	XLOC_003274	Nma1p	CM001533.1:556940-897121	ST1	ST687	OK	39.1458	76.4266	0.965218	0.134063	0.48945	0.999492	no
XLOC_001406	XLOC_001406	hypothetical protein	CM001526.1:99639-108997	ST1	ST687	OK	20.3735	39.7321	0.963612	0.630036	0.2752	0.994815	no
XLOC_003738	XLOC_003738	Rnh1p,Tri1p	CM001534.1:733919-740832	ST1	ST687	OK	101.743	52.1995	-0.962825	-0.721525	0.19025	0.825141	no
XLOC_000505	XLOC_000505	Apa1p	CM001524.1:30971-39085	ST1	ST687	OK	119.992	233.874	0.96279	0.679869	0.22115	0.894833	no
XLOC_001469	XLOC_001469	Boi2p	CM001526.1:388330-391453	ST1	ST687	OK	73.0322	37.4877	-0.962114	-2.12208	0.00035	0.00934494	yes
XLOC_002840	XLOC_002840	Uba1p	CM001532.1:38940-42015	ST1	ST687	OK	146.573	285.537	0.962057	1.95028	0.00095	0.0203407	yes
XLOC_004600	XLOC_004600	Rrt8p,hypothetical protein	CM001536.1:218845-446722	ST1	ST687	OK	252.589	129.708	-0.961519	-0.259279	0.49615	0.999492	no
XLOC_000179	XLOC_000179	Apd1p	CM001523.1:538795-539746	ST1	ST687	OK	276.726	142.114	-0.961412	-2.11462	0.0002	0.00589621	yes
XLOC_005144	XLOC_005144	Atg11p	CM001537.1:661101-664638	ST1	ST687	OK	75.8036	38.9435	-0.960883	-2.08514	0.0004	0.010412	yes
XLOC_001873	XLOC_001873	Hap2p	CM001528.1:52386-53205	ST1	ST687	OK	150.015	77.0731	-0.960804	-2.17851	5e-05	0.00173341	yes
XLOC_004562	XLOC_004562	Trm11p	CM001536.1:85352-86654	ST1	ST687	OK	18.4637	35.9333	0.960631	1.8315	0.00285	0.0453147	yes
XLOC_004904	XLOC_004904	Ncr1p	CM001537.1:539095-548272	ST1	ST687	OK	80.901	41.582	-0.9602	-1.43372	0.02275	0.206367	no
XLOC_003296	XLOC_003296	Stp3p	CM001533.1:556940-897121	ST1	ST687	OK	230.816	118.687	-0.959575	-0.210115	0.60035	0.999492	no
XLOC_000739	XLOC_000739	Hom2p	CM001525.1:771044-772142	ST1	ST687	OK	224.084	435.767	0.959519	2.05331	0.00025	0.00716667	yes
XLOC_000249	XLOC_000249	Rox3p	CM001523.1:36931-40025	ST1	ST687	OK	248.745	127.926	-0.959362	-0.688442	0.1873	0.818034	no
XLOC_002656	XLOC_002656	Iba57p	CM001531.1:629755-710825	ST1	ST687	OK	86.0354	44.2639	-0.958799	-0.249854	0.66465	0.999492	no
XLOC_004541	XLOC_004541	Fit2p,Fre3p	CM001536.1:1054077-1071217	ST1	ST687	OK	148.731	76.5232	-0.958739	-0.582188	0.41415	0.999492	no
XLOC_004046	XLOC_004046	Pol1p	CM001535.1:423936-428343	ST1	ST687	OK	8.23686	15.9945	0.957409	2.12249	0.0005	0.012533	yes
XLOC_002151	XLOC_002151	Lrp1p	CM001529.1:260381-264719	ST1	ST687	OK	241.179	124.258	-0.956767	-0.852965	0.11045	0.597174	no
XLOC_004116	XLOC_004116	Pet494p	CM001535.1:699882-701352	ST1	ST687	OK	87.4653	45.0703	-0.956533	-2.1747	0.0002	0.00589621	yes
XLOC_003879	XLOC_003879	Mss11p,Pah1p,hypothetical protein	CM001534.1:547882-641461	ST1	ST687	OK	114.779	59.1524	-0.956355	-0.342429	0.35635	0.999492	no
XLOC_003705	XLOC_003705	Ddr48p	CM001534.1:547882-641461	ST1	ST687	OK	232.359	450.834	0.956241	0.36479	0.48505	0.999492	no
XLOC_004316	XLOC_004316	hypothetical protein	CM001536.1:111069-113578	ST1	ST687	OK	23.1497	44.9066	0.955932	0.698603	0.20915	0.868631	no
XLOC_002628	XLOC_002628	Rpa12p	CM001531.1:537554-537932	ST1	ST687	OK	40.6557	78.865	0.955928	1.45705	0.01385	0.14363	no
XLOC_004806	XLOC_004806	Srp68p	CM001537.1:52891-211818	ST1	ST687	OK	51.9464	100.706	0.95505	0.242361	0.6526	0.999492	no
XLOC_004455	XLOC_004455	Spr1p	CM001536.1:690444-691782	ST1	ST687	OK	41.1722	21.2405	-0.954856	-1.98386	0.00085	0.0187409	yes
XLOC_001702	XLOC_001702	Mad1p	CM001528.1:314750-650584	ST1	ST687	OK	23.4084	45.3446	0.953905	0.143923	0.51495	0.999492	no
XLOC_002594	XLOC_002594	Irc18p	CM001531.1:320738-437370	ST1	ST687	OK	31.332	16.1753	-0.953843	-0.129156	0.41085	0.999492	no
XLOC_001610	XLOC_001610	Hxk1p	CM001527.1:249678-251136	ST1	ST687	OK	556.571	1076.73	0.952013	1.62406	0.0047	0.0656145	no
XLOC_005204	XLOC_005204	-	CM001537.1:86-1426	ST1	ST687	OK	2074.39	1072.36	-0.951895	-1.98642	0.0007	0.0161425	yes
XLOC_005169	XLOC_005169	Nat3p	CM001537.1:792489-794600	ST1	ST687	OK	42.742	82.6505	0.951369	0.948008	0.12515	0.650488	no
XLOC_000581	XLOC_000581	Pho13p	CM001525.1:31263-32202	ST1	ST687	OK	65.1286	125.764	0.949361	1.80686	0.0027	0.043643	yes
XLOC_000469	XLOC_000469	Pgk1p	CM001524.1:124493-294129	ST1	ST687	OK	1807.81	3490.9	0.949355	0.569703	0.3109	0.999492	no
XLOC_001035	XLOC_001035	Cdc34p	CM001525.1:560410-561298	ST1	ST687	OK	362.751	187.86	-0.94932	-2.09558	0.00035	0.00934494	yes
XLOC_002961	XLOC_002961	Glg1p	CM001532.1:552425-554276	ST1	ST687	OK	86.9158	45.024	-0.948924	-2.163	0.0003	0.00822148	yes
XLOC_002907	XLOC_002907	hypothetical protein	CM001532.1:140656-363851	ST1	ST687	OK	107.628	207.745	0.948756	0.0592192	0.49105	0.999492	no
XLOC_001414	XLOC_001414	Wbp1p	CM001526.1:144777-147908	ST1	ST687	OK	89.2874	172.15	0.947134	1.46627	0.02025	0.189203	no
XLOC_000607	XLOC_000607	hypothetical protein	CM001525.1:114905-375378	ST1	ST687	OK	53.4718	27.7518	-0.946196	-0.161846	0.549	0.999492	no
XLOC_003673	XLOC_003673	Ilv2p	CM001534.1:478609-480673	ST1	ST687	OK	292.144	562.715	0.945728	1.87707	0.00155	0.0292807	yes
XLOC_002425	XLOC_002425	Coa1p	CM001530.1:38653-39247	ST1	ST687	OK	265.461	137.95	-0.944355	-2.16708	0.00025	0.00716667	yes
XLOC_003263	XLOC_003263	hypothetical protein	CM001533.1:556940-897121	ST1	ST687	OK	88.6768	170.582	0.943839	0.143772	0.56875	0.999492	no
XLOC_000993	XLOC_000993	Slc1p	CM001525.1:114905-375378	ST1	ST687	OK	36.7428	70.6452	0.94313	0.113727	0.5118	0.999492	no
XLOC_002149	XLOC_002149	hypothetical protein	CM001529.1:249067-253792	ST1	ST687	OK	101.641	52.8737	-0.942866	-1.58329	0.0074	0.0909143	no
XLOC_002000	XLOC_002000	Mep1p	CM001528.1:650891-936588	ST1	ST687	OK	264.188	507.736	0.94251	0.393357	0.51845	0.999492	no
XLOC_004853	XLOC_004853	Cox11p	CM001537.1:301617-302520	ST1	ST687	OK	64.5931	33.6111	-0.942443	-1.95399	0.00075	0.017093	yes
XLOC_003753	XLOC_003753	Gpi12p	CM001534.1:826773-829644	ST1	ST687	OK	82.1905	42.7715	-0.942322	-1.26206	0.03655	0.284469	no
XLOC_000299	XLOC_000299	Ipp1p	CM001523.1:180608-480595	ST1	ST687	OK	439.225	843.749	0.941855	0.560399	0.34745	0.999492	no
XLOC_003205	XLOC_003205	hypothetical protein	CM001533.1:201855-533414	ST1	ST687	OK	76.4801	39.8193	-0.941615	-0.173337	0.57515	0.999492	no
XLOC_005209	XLOC_005209	-	JH711427.1:0-1319	ST1	ST687	OK	1396.85	727.322	-0.941507	-1.95715	0.0011	0.0226489	yes
XLOC_005023	XLOC_005023	Hsp82p	CM001537.1:52891-211818	ST1	ST687	OK	722.322	1387	0.941248	0.818514	0.16545	0.763306	no
XLOC_004173	XLOC_004173	Pop1p	CM001535.1:140620-352819	ST1	ST687	OK	32.0715	61.5528	0.940531	0.20711	0.3465	0.999492	no
XLOC_000706	XLOC_000706	Snf11p	CM001525.1:590675-592584	ST1	ST687	OK	111.138	57.9119	-0.940427	-1.48241	0.0093	0.108194	no
XLOC_000336	XLOC_000336	Slm4p	CM001523.1:180608-480595	ST1	ST687	OK	225.271	117.444	-0.939688	-0.236285	0.38545	0.999492	no
XLOC_003119	XLOC_003119	hypothetical protein	CM001533.1:1599-16847	ST1	ST687	OK	15.6153	29.9353	0.93889	0.475559	0.67765	0.999492	no
XLOC_000917	XLOC_000917	Gyp7p	CM001525.1:33204-35445	ST1	ST687	OK	269.776	140.752	-0.938604	-2.00031	0.00065	0.015192	yes
XLOC_001781	XLOC_001781	Tel2p	CM001528.1:650891-936588	ST1	ST687	OK	66.2856	34.5866	-0.938481	-0.183639	0.59245	0.999492	no
XLOC_001332	XLOC_001332	hypothetical protein	CM001526.1:316763-317691	ST1	ST687	OK	252.118	131.631	-0.937597	-1.79099	0.0022	0.037715	yes
XLOC_003074	XLOC_003074	Met14p	CM001532.1:431499-439217	ST1	ST687	OK	286.135	547.97	0.9374	0.619653	0.2518	0.952495	no
XLOC_001363	XLOC_001363	Spt15p	CM001526.1:433707-496774	ST1	ST687	OK	318.882	166.558	-0.936994	-0.385306	0.60865	0.999492	no
XLOC_003166	XLOC_003166	Rpl22ap	CM001533.1:201855-533414	ST1	ST687	OK	253.322	484.859	0.936592	0.149113	0.5747	0.999492	no
XLOC_000718	XLOC_000718	Gis1p	CM001525.1:636145-638830	ST1	ST687	OK	92.5822	48.375	-0.936473	-2.0469	0.0007	0.0161425	yes
XLOC_001907	XLOC_001907	Mrm2p	CM001528.1:250127-254335	ST1	ST687	OK	138.604	72.4943	-0.935025	-0.761272	0.1826	0.807257	no
XLOC_005248	XLOC_005248	hypothetical protein	JH711480.1:3183-3528	ST1	ST687	OK	96.9645	50.7277	-0.934684	-1.50511	0.01125	0.123933	no
XLOC_001041	XLOC_001041	Fmp16p	CM001525.1:587120-587402	ST1	ST687	OK	901.641	471.99	-0.933798	-2.09968	0.00015	0.00459626	yes
XLOC_004745	XLOC_004745	Nop58p	CM001536.1:849414-1006527	ST1	ST687	OK	41.3545	78.9773	0.933395	0.202592	0.5963	0.999492	no
XLOC_000523	XLOC_000523	Stp22p	CM001524.1:105170-106328	ST1	ST687	OK	27.0359	51.6069	0.932688	1.93059	0.00175	0.0320476	yes
XLOC_004928	XLOC_004928	Msf1p	CM001537.1:657479-658904	ST1	ST687	OK	16.849	32.1596	0.932591	1.82502	0.0021	0.0366054	yes
XLOC_002120	XLOC_002120	Myo1p	CM001529.1:144833-150620	ST1	ST687	OK	7.35888	14.0455	0.93255	2.12613	0.0003	0.00822148	yes
XLOC_002248	XLOC_002248	Ysc84p	CM001529.1:127687-134672	ST1	ST687	OK	195.985	102.703	-0.932266	-0.617118	0.30105	0.999492	no
XLOC_001514	XLOC_001514	Fet5p,hypothetical protein	CM001527.1:42045-51021	ST1	ST687	OK	178.848	93.725	-0.932228	-0.423366	0.31285	0.999492	no
XLOC_004568	XLOC_004568	Ino4p	CM001536.1:111069-113578	ST1	ST687	OK	230.921	121.05	-0.931796	-1.2756	0.0286	0.242213	no
XLOC_002728	XLOC_002728	Scp160p	CM001531.1:268021-271690	ST1	ST687	OK	32.662	62.2934	0.931466	1.90001	0.0017	0.0313533	yes
XLOC_003269	XLOC_003269	Sph1p	CM001533.1:556940-897121	ST1	ST687	OK	70.6012	134.607	0.930989	0.224272	0.6252	0.999492	no
XLOC_000165	XLOC_000165	hypothetical protein	CM001523.1:484619-484826	ST1	ST687	OK	546.257	286.558	-0.930753	-1.67288	0.0055	0.0731735	no
XLOC_004318	XLOC_004318	Pkh2p	CM001536.1:123200-126446	ST1	ST687	OK	98.3624	51.5997	-0.930745	-2.02155	0.00035	0.00934494	yes
XLOC_003513	XLOC_003513	Cwc24p	CM001533.1:556940-897121	ST1	ST687	OK	89.0406	46.7117	-0.930679	-0.107111	0.50325	0.999492	no
XLOC_005168	XLOC_005168	Ant1p	CM001537.1:789883-792458	ST1	ST687	OK	60.4403	115.189	0.930421	0.993349	0.119	0.629838	no
XLOC_003095	XLOC_003095	Mrs4p	CM001532.1:532205-533120	ST1	ST687	OK	65.279	34.2568	-0.93023	-1.94896	0.0009	0.0194575	yes
XLOC_001914	XLOC_001914	Prp43p	CM001528.1:281820-284124	ST1	ST687	OK	16.8578	32.1232	0.930204	1.99769	0.0006	0.0143686	yes
XLOC_005157	XLOC_005157	Asa1p	CM001537.1:695350-785695	ST1	ST687	OK	76.5651	40.1867	-0.929971	-0.258281	0.6523	0.999492	no
XLOC_000472	XLOC_000472	Bph1p,Snt1p	CM001524.1:124493-294129	ST1	ST687	OK	79.8505	41.9182	-0.929724	-0.356548	0.53905	0.999492	no
XLOC_002311	XLOC_002311	Kel1p	CM001529.1:394358-410522	ST1	ST687	OK	61.6753	32.3929	-0.929016	-1.14102	0.0621	0.408558	no
XLOC_000465	XLOC_000465	Mrpl32p	CM001524.1:118094-118646	ST1	ST687	OK	47.3639	90.0966	0.927685	1.77748	0.0034	0.0516336	no
XLOC_002461	XLOC_002461	Aim19p	CM001530.1:190982-191456	ST1	ST687	OK	417.012	219.281	-0.92731	-2.13983	0.00015	0.00459626	yes
XLOC_001803	XLOC_001803	Lsb1p	CM001528.1:650891-936588	ST1	ST687	OK	108.888	207.045	0.927096	0.167236	0.5465	0.999492	no
XLOC_004610	XLOC_004610	Dis3p	CM001536.1:218845-446722	ST1	ST687	OK	30.1281	57.2856	0.927063	0.207975	0.5948	0.999492	no
XLOC_000914	XLOC_000914	Aad4p	CM001525.1:16543-17533	ST1	ST687	OK	61.6429	32.4211	-0.927003	-1.9321	0.0013	0.0256799	yes
XLOC_002450	XLOC_002450	Slm1p	CM001530.1:159293-161336	ST1	ST687	OK	153.16	80.599	-0.926207	-2.03709	0.0004	0.010412	yes
XLOC_004248	XLOC_004248	Fap1p	CM001535.1:581869-584767	ST1	ST687	OK	78.1715	41.1372	-0.926198	-2.04721	0.0004	0.010412	yes
XLOC_001399	XLOC_001399	hypothetical protein	CM001526.1:63236-64649	ST1	ST687	OK	38.386	72.9414	0.926157	1.91922	0.00175	0.0320476	yes
XLOC_005032	XLOC_005032	Srp72p	CM001537.1:52891-211818	ST1	ST687	OK	48.1976	91.5213	0.925146	0.233835	0.64715	0.999492	no
XLOC_002709	XLOC_002709	Ura2p	CM001531.1:148067-155621	ST1	ST687	OK	84.0356	159.558	0.925011	1.81662	0.00275	0.0439492	yes
XLOC_002293	XLOC_002293	Ans1p	CM001529.1:351937-357327	ST1	ST687	OK	19.7327	10.3929	-0.924982	-0.389837	0.6029	0.999492	no
XLOC_001550	XLOC_001550	Ptr3p	CM001527.1:207036-209073	ST1	ST687	OK	87.4986	46.0928	-0.924719	-2.06601	0.0003	0.00822148	yes
XLOC_002011	XLOC_002011	Mtr3p	CM001528.1:650891-936588	ST1	ST687	OK	27.1201	51.4681	0.924317	0.0843613	0.48635	0.999492	no
XLOC_002915	XLOC_002915	hypothetical protein	CM001532.1:140656-363851	ST1	ST687	OK	21.0409	39.9173	0.923816	0.111913	0.5094	0.999492	no
XLOC_000473	XLOC_000473	Fen1p	CM001524.1:124493-294129	ST1	ST687	OK	44.1433	83.7411	0.923741	0.160556	0.56355	0.999492	no
XLOC_001233	XLOC_001233	Gin4p	CM001525.1:1461051-1464480	ST1	ST687	OK	29.6522	56.2419	0.923506	1.90183	0.0012	0.0240711	yes
XLOC_000015	XLOC_000015	Cdc19p	CM001522.1:71875-73378	ST1	ST687	OK	1079.83	2045.94	0.921966	1.58337	0.0072	0.0893029	no
XLOC_003493	XLOC_003493	Eci1p	CM001533.1:556940-897121	ST1	ST687	OK	355.534	187.657	-0.921894	-0.223112	0.6294	0.999492	no
XLOC_001007	XLOC_001007	Tsc13p	CM001525.1:402449-439617	ST1	ST687	OK	94.4002	178.846	0.921855	0.367229	0.44505	0.999492	no
XLOC_001960	XLOC_001960	Sec9p	CM001528.1:314750-650584	ST1	ST687	OK	158.417	83.7007	-0.920413	-0.243988	0.6678	0.999492	no
XLOC_003285	XLOC_003285	Bud8p	CM001533.1:556940-897121	ST1	ST687	OK	27.35	51.7573	0.920224	0.133446	0.5242	0.999492	no
XLOC_001095	XLOC_001095	hypothetical protein	CM001525.1:818150-819630	ST1	ST687	OK	59.7868	113.124	0.920007	0.661429	0.2549	0.958631	no
XLOC_002281	XLOC_002281	Ksp1p	CM001529.1:260381-264719	ST1	ST687	OK	122.601	64.8162	-0.91954	-1.62214	0.00645	0.0823632	no
XLOC_003050	XLOC_003050	Tma19p	CM001532.1:140656-363851	ST1	ST687	OK	697.373	1318.36	0.918741	0.307259	0.71845	0.999492	no
XLOC_004835	XLOC_004835	Rtc6p	CM001537.1:52891-211818	ST1	ST687	OK	258.719	136.92	-0.918052	-0.100403	0.51585	0.999492	no
XLOC_004920	XLOC_004920	Arp7p	CM001537.1:639500-640934	ST1	ST687	OK	43.426	82.0183	0.917386	1.96207	0.00055	0.0134824	yes
XLOC_001134	XLOC_001134	Dpp1p	CM001525.1:1029195-1030065	ST1	ST687	OK	70.0422	132.237	0.91683	1.9597	0.00115	0.0233999	yes
XLOC_003461	XLOC_003461	Hmx1p	CM001533.1:536863-541210	ST1	ST687	OK	108.672	205.011	0.915716	0.787378	0.1649	0.762577	no
XLOC_002304	XLOC_002304	Dcd1p	CM001529.1:380957-381896	ST1	ST687	OK	12.9414	24.4122	0.915616	1.35293	0.02435	0.216714	no
XLOC_000352	XLOC_000352	Grs1p	CM001523.1:180608-480595	ST1	ST687	OK	118.137	222.474	0.913173	0.463714	0.41695	0.999492	no
XLOC_005152	XLOC_005152	Ltp1p	CM001537.1:691895-692381	ST1	ST687	OK	47.2793	89.0197	0.912917	1.60495	0.00955	0.110115	no
XLOC_002094	XLOC_002094	Ecm29p	CM001529.1:33244-38851	ST1	ST687	OK	15.1123	28.4322	0.911799	2.00607	0.00025	0.00716667	yes
XLOC_002075	XLOC_002075	Zuo1p	CM001528.1:1061575-1062877	ST1	ST687	OK	122.524	230.46	0.911457	1.90804	0.0012	0.0240711	yes
XLOC_002351	XLOC_002351	Met18p	CM001530.1:94338-109412	ST1	ST687	OK	12.6847	23.8355	0.910026	0.68855	0.23105	0.915111	no
XLOC_001054	XLOC_001054	Rli1p	CM001525.1:625746-627607	ST1	ST687	OK	52.403	98.3942	0.908923	1.85775	0.00285	0.0453147	yes
XLOC_003668	XLOC_003668	Utp15p	CM001534.1:448122-449664	ST1	ST687	OK	18.4027	34.553	0.908891	1.90077	0.00185	0.033253	yes
XLOC_002919	XLOC_002919	Vps24p	CM001532.1:140656-363851	ST1	ST687	OK	217.104	115.647	-0.908661	-0.15931	0.5788	0.999492	no
XLOC_003958	XLOC_003958	Dal82p	CM001535.1:34445-49764	ST1	ST687	OK	135.223	72.0405	-0.90846	-0.506501	0.3491	0.999492	no
XLOC_004708	XLOC_004708	Sas5p	CM001536.1:742073-745051	ST1	ST687	OK	182.64	97.3162	-0.908251	-1.04006	0.0847	0.503606	no
XLOC_000263	XLOC_000263	Sef1p	CM001523.1:90425-93872	ST1	ST687	OK	53.1618	28.3432	-0.907387	-1.9809	0.0009	0.0194575	yes
XLOC_004844	XLOC_004844	Atg29p	CM001537.1:237055-244113	ST1	ST687	OK	117.19	62.5099	-0.906699	-0.636141	0.3167	0.999492	no
XLOC_005120	XLOC_005120	Tfc8p	CM001537.1:539095-548272	ST1	ST687	OK	17.93	33.602	0.906172	0.423177	0.35335	0.999492	no
XLOC_004728	XLOC_004728	Fsf1p	CM001536.1:830829-831813	ST1	ST687	OK	80.2555	150.381	0.905952	1.67726	0.0054	0.0722134	no
XLOC_001884	XLOC_001884	Chc1p	CM001528.1:98805-107612	ST1	ST687	OK	22.3134	41.7967	0.905482	1.00212	0.0922	0.531353	no
XLOC_005051	XLOC_005051	Bem4p	CM001537.1:244202-246104	ST1	ST687	OK	23.4767	43.9455	0.904491	1.98009	0.00105	0.0219092	yes
XLOC_003888	XLOC_003888	Rad14p	CM001534.1:657136-662952	ST1	ST687	OK	136.914	73.1606	-0.90413	-0.524316	0.36785	0.999492	no
XLOC_000507	XLOC_000507	Emc1p,hypothetical protein	CM001524.1:39267-46521	ST1	ST687	OK	81.0276	151.63	0.904073	0.917315	0.12325	0.643579	no
XLOC_002322	XLOC_002322	Ppx1p	CM001529.1:493135-494329	ST1	ST687	OK	39.064	73.0846	0.903727	1.91633	0.0013	0.0256799	yes
XLOC_003680	XLOC_003680	Pkr1p	CM001534.1:508120-508489	ST1	ST687	OK	61.2114	114.502	0.9035	1.50164	0.0111	0.122889	no
XLOC_004456	XLOC_004456	Uls1p	CM001536.1:692134-703922	ST1	ST687	OK	61.1618	32.7442	-0.901391	-1.17887	0.02195	0.201221	no
XLOC_003116	XLOC_003116	-	CM001532.1:660921-661812	ST1	ST687	OK	31.23	16.721	-0.901273	-1.56752	0.0077	0.0937124	no
XLOC_000210	XLOC_000210	Atg12p	CM001523.1:651581-652142	ST1	ST687	OK	77.7049	41.6257	-0.90053	-1.69614	0.0037	0.0551669	no
XLOC_000962	XLOC_000962	Rrp42p	CM001525.1:114905-375378	ST1	ST687	OK	49.1134	91.6373	0.899817	0.114924	0.5261	0.999492	no
XLOC_004315	XLOC_004315	Ino4p	CM001536.1:111069-113578	ST1	ST687	OK	142.112	76.1694	-0.899746	-0.917858	0.1206	0.634853	no
XLOC_002138	XLOC_002138	Vma22p	CM001529.1:213887-214433	ST1	ST687	OK	57.0562	106.427	0.899411	1.75287	0.0034	0.0516336	no
XLOC_003336	XLOC_003336	hypothetical protein	CM001533.1:1050695-1051673	ST1	ST687	OK	139.704	74.9447	-0.898471	-0.77548	0.1824	0.806831	no
XLOC_004228	XLOC_004228	Tpm1p	CM001535.1:472387-472987	ST1	ST687	OK	449.576	837.996	0.89838	1.7957	0.0026	0.0426916	yes
XLOC_003417	XLOC_003417	Apc9p	CM001533.1:201855-533414	ST1	ST687	OK	104.165	55.8952	-0.898073	-0.120061	0.5492	0.999492	no
XLOC_001132	XLOC_001132	Phm6p	CM001525.1:1020652-1020967	ST1	ST687	OK	5.50729	10.2628	0.898007	0.812481	0.296	0.999492	no
XLOC_002315	XLOC_002315	Spc97p	CM001529.1:441505-445812	ST1	ST687	OK	661.919	1233.22	0.897703	1.28096	0.1297	0.663063	no
XLOC_004105	XLOC_004105	hypothetical protein	CM001535.1:661986-672303	ST1	ST687	OK	61.7451	114.999	0.897228	0.64932	0.2816	0.999492	no
XLOC_001723	XLOC_001723	hypothetical protein	CM001528.1:314750-650584	ST1	ST687	OK	17.9771	33.4796	0.89712	0.0780183	0.5068	0.999492	no
XLOC_004873	XLOC_004873	Ydc1p	CM001537.1:383255-386616	ST1	ST687	OK	178.181	95.6941	-0.89684	-1.22828	0.0396	0.299812	no
XLOC_002359	XLOC_002359	His5p	CM001530.1:134622-135780	ST1	ST687	OK	133.383	248.328	0.896677	1.87734	0.00115	0.0233999	yes
XLOC_002897	XLOC_002897	Tef4p	CM001532.1:140656-363851	ST1	ST687	OK	117.149	218.034	0.896209	0.223724	0.62775	0.999492	no
XLOC_003470	XLOC_003470	Utp13p	CM001533.1:556940-897121	ST1	ST687	OK	13.7278	25.5254	0.894835	0.108179	0.5246	0.999492	no
XLOC_003393	XLOC_003393	hypothetical protein	CM001533.1:201855-533414	ST1	ST687	OK	95.564	177.639	0.894406	0.11098	0.53385	0.999492	no
XLOC_005106	XLOC_005106	Egd1p	CM001537.1:444553-529425	ST1	ST687	OK	356.73	662.834	0.893814	0.297397	0.7192	0.999492	no
XLOC_000693	XLOC_000693	Krs1p	CM001525.1:532296-534072	ST1	ST687	OK	84.5172	157.03	0.893725	1.68354	0.0056	0.0740608	no
XLOC_000375	XLOC_000375	Arl1p	CM001523.1:555403-562392	ST1	ST687	OK	70.0882	130.217	0.89367	0.414857	0.67845	0.999492	no
XLOC_004534	XLOC_004534	Hap5p,Vts1p	CM001536.1:1006787-1012781	ST1	ST687	OK	121.276	65.2791	-0.893606	-0.673365	0.24325	0.935614	no
XLOC_002718	XLOC_002718	hypothetical protein	CM001531.1:200150-202463	ST1	ST687	OK	23.8252	44.2404	0.892878	2.09667	0.00035	0.00934494	yes
XLOC_000789	XLOC_000789	Msw1p	CM001525.1:1002646-1003786	ST1	ST687	OK	16.9316	31.4302	0.892435	1.6858	0.00465	0.0653266	no
XLOC_002271	XLOC_002271	Pan5p	CM001529.1:217193-218333	ST1	ST687	OK	61.9685	115.02	0.892278	1.73134	0.00415	0.0603164	no
XLOC_002005	XLOC_002005	Ecl1p	CM001528.1:650891-936588	ST1	ST687	OK	63.38	117.61	0.891912	0.115074	0.5433	0.999492	no
XLOC_001538	XLOC_001538	Far7p,Yfh7p	CM001527.1:154194-158266	ST1	ST687	OK	149.329	80.5297	-0.890898	-1.49219	0.01055	0.118829	no
XLOC_004588	XLOC_004588	Hst1p	CM001536.1:200117-202268	ST1	ST687	OK	198.799	107.278	-0.889957	-1.57722	0.00665	0.0844322	no
XLOC_004484	XLOC_004484	Esa1p	CM001536.1:792221-800497	ST1	ST687	OK	127.766	68.9682	-0.889498	-0.651077	0.3311	0.999492	no
XLOC_001876	XLOC_001876	hypothetical protein	CM001528.1:63450-63894	ST1	ST687	OK	34.8162	18.8037	-0.888745	-1.22461	0.0375	0.289546	no
XLOC_000106	XLOC_000106	hypothetical protein	CM001523.1:137149-137329	ST1	ST687	OK	39.971	21.5891	-0.888649	-0.467381	0.37105	0.999492	no
XLOC_002372	XLOC_002372	Hop1p	CM001530.1:212702-221698	ST1	ST687	OK	25.0607	13.5363	-0.888594	-0.525746	0.3467	0.999492	no
XLOC_001293	XLOC_001293	Nop16p	CM001526.1:154568-162200	ST1	ST687	OK	333.082	179.934	-0.88841	-0.692841	0.304	0.999492	no
XLOC_004807	XLOC_004807	Yar1p	CM001537.1:52891-211818	ST1	ST687	OK	111.756	206.85	0.888235	0.169466	0.583	0.999492	no
XLOC_001133	XLOC_001133	Gcn2p,hypothetical protein	CM001525.1:1021229-1028695	ST1	ST687	OK	105.046	56.7564	-0.888168	-1.46462	0.01155	0.126167	no
XLOC_001415	XLOC_001415	Irc22p	CM001526.1:148127-148805	ST1	ST687	OK	91.1731	168.729	0.888027	1.94729	0.00075	0.017093	yes
XLOC_004959	XLOC_004959	Mri1p	CM001537.1:695350-785695	ST1	ST687	OK	66.3999	122.694	0.885817	0.312207	0.6362	0.999492	no
XLOC_005222	XLOC_005222	Flp1p	JH711444.1:1257-2312	ST1	ST687	OK	1856.93	1005.16	-0.885497	-1.88173	0.0009	0.0194575	yes
XLOC_004647	XLOC_004647	Cdc21p	CM001536.1:464704-471647	ST1	ST687	OK	22.6244	41.7864	0.885153	0.273475	0.5028	0.999492	no
XLOC_003514	XLOC_003514	Rpl38p	CM001533.1:556940-897121	ST1	ST687	OK	640.566	1182.43	0.884331	0.12958	0.54455	0.999492	no
XLOC_002898	XLOC_002898	Vma5p	CM001532.1:140656-363851	ST1	ST687	OK	118.293	218.304	0.883972	0.213635	0.63635	0.999492	no
XLOC_000644	XLOC_000644	Nur1p	CM001525.1:114905-375378	ST1	ST687	OK	71.3214	38.6483	-0.883931	-0.143466	0.55715	0.999492	no
XLOC_003714	XLOC_003714	hypothetical protein	CM001534.1:547882-641461	ST1	ST687	OK	949.729	1752.02	0.883433	0.776083	0.1772	0.793754	no
XLOC_001952	XLOC_001952	Leu1p,Pil1p,Pma1p	CM001528.1:314750-650584	ST1	ST687	OK	1822.25	3361.57	0.883417	0.823791	0.18125	0.804487	no
XLOC_001450	XLOC_001450	hypothetical protein	CM001526.1:316763-317691	ST1	ST687	OK	136.525	74.0076	-0.883416	-0.796289	0.1738	0.785299	no
XLOC_000334	XLOC_000334	Tat1p	CM001523.1:180608-480595	ST1	ST687	OK	19.2233	10.4213	-0.883325	-0.119411	0.58625	0.999492	no
XLOC_005261	XLOC_005261	ScPYC2	p0743\(pXI-1-LoxP-LEU-PYC1<-PTEF1-PPGK1->PYC2):6958-15479	ST1	ST687	OK	72.2787	133.309	0.883128	1.77147	0.00275	0.0439492	yes
XLOC_003590	XLOC_003590	Bet5p	CM001534.1:106584-107064	ST1	ST687	OK	57.4026	105.845	0.882765	1.66462	0.00505	0.0688942	no
XLOC_002010	XLOC_002010	Gto1p	CM001528.1:650891-936588	ST1	ST687	OK	97.1793	52.7071	-0.882651	-0.145058	0.569	0.999492	no
XLOC_004834	XLOC_004834	Mf(alpha)1p	CM001537.1:52891-211818	ST1	ST687	OK	17.726	9.61465	-0.88256	-0.0386809	0.53945	0.999492	no
XLOC_004722	XLOC_004722	Sec63p	CM001536.1:804140-806832	ST1	ST687	OK	51.4872	94.8702	0.881742	1.72292	0.004	0.0585738	no
XLOC_003290	XLOC_003290	Grx8p,hypothetical protein	CM001533.1:556940-897121	ST1	ST687	OK	91.3938	168.395	0.881677	0.0610609	0.4131	0.999492	no
XLOC_002328	XLOC_002328	-	CM001529.1:78466-78926	ST1	ST687	OK	82.4677	44.76	-0.881619	-1.53508	0.0085	0.101233	no
XLOC_001425	XLOC_001425	Mig3p	CM001526.1:208630-209815	ST1	ST687	OK	24.4287	13.2592	-0.881581	-1.58191	0.0077	0.0937124	no
XLOC_003741	XLOC_003741	Yhm2p	CM001534.1:746703-747648	ST1	ST687	OK	266.578	491.126	0.881536	1.76266	0.0035	0.0530487	no
XLOC_003580	XLOC_003580	Taf13p	CM001534.1:65151-74391	ST1	ST687	OK	362.226	196.725	-0.880707	-0.716039	0.2274	0.908549	no
XLOC_001224	XLOC_001224	Vps3p	CM001525.1:1436810-1439318	ST1	ST687	OK	34.3995	18.686	-0.880429	-1.96404	0.00065	0.015192	yes
XLOC_002834	XLOC_002834	Mch2p	CM001532.1:5949-7371	ST1	ST687	OK	45.1837	24.5492	-0.880125	-1.92182	0.00145	0.0278995	yes
XLOC_001776	XLOC_001776	Dbf2p	CM001528.1:650891-936588	ST1	ST687	OK	43.0495	79.233	0.880104	0.167268	0.5832	0.999492	no
XLOC_000779	XLOC_000779	Lys4p,Prp42p	CM001525.1:929996-939810	ST1	ST687	OK	131.23	241.448	0.879613	1.04899	0.1023	0.568918	no
XLOC_001640	XLOC_001640	Vrg4p	CM001528.1:73935-81220	ST1	ST687	OK	94.6369	173.937	0.878086	0.781875	0.1894	0.823277	no
XLOC_002205	XLOC_002205	Mdm31p,Nvj1p,Rix1p,Utp9p	CM001529.1:481803-492086	ST1	ST687	OK	203.73	110.865	-0.877856	-0.921771	0.12835	0.659589	no
XLOC_002347	XLOC_002347	Tpm2p	CM001530.1:80453-81417	ST1	ST687	OK	72.7784	133.725	0.877684	1.10861	0.05495	0.377139	no
XLOC_001899	XLOC_001899	Yip5p	CM001528.1:191336-202600	ST1	ST687	OK	84.2473	154.769	0.87741	0.382857	0.3823	0.999492	no
XLOC_003083	XLOC_003083	hypothetical protein	CM001532.1:473427-475605	ST1	ST687	OK	322.198	175.429	-0.877056	-1.89414	0.00105	0.0219092	yes
XLOC_002839	XLOC_002839	Sac1p	CM001532.1:34380-36252	ST1	ST687	OK	60.6185	111.274	0.876291	1.93226	0.00045	0.0115209	yes
XLOC_000048	XLOC_000048	Rbg1p	CM001522.1:75132-76242	ST1	ST687	OK	36.1904	66.4327	0.876288	1.8791	0.00165	0.030649	yes
XLOC_000211	XLOC_000211	hypothetical protein	CM001523.1:664233-673062	ST1	ST687	OK	50.9904	27.7808	-0.876139	-0.883128	0.148	0.716792	no
XLOC_002423	XLOC_002423	-	CM001530.1:25792-28998	ST1	ST687	OK	35.1654	19.1914	-0.873692	-0.792907	0.18285	0.807387	no
XLOC_004907	XLOC_004907	Hat1p	CM001537.1:554605-555730	ST1	ST687	OK	36.5543	66.9667	0.873402	1.82346	0.0027	0.043643	yes
XLOC_003973	XLOC_003973	Hch1p,Pop3p	CM001535.1:99016-106734	ST1	ST687	OK	367.606	673.428	0.873363	0.964496	0.0995	0.559219	no
XLOC_004349	XLOC_004349	Rpp2ap	CM001536.1:218845-446722	ST1	ST687	OK	282.119	516.651	0.872888	0.13815	0.59065	0.999492	no
XLOC_004189	XLOC_004189	hypothetical protein	CM001535.1:140620-352819	ST1	ST687	OK	173.255	94.6318	-0.872501	-0.26622	0.70565	0.999492	no
XLOC_002859	XLOC_002859	Pir3p	CM001532.1:140656-363851	ST1	ST687	OK	167.776	307.05	0.871933	0.271144	0.5956	0.999492	no
XLOC_000830	XLOC_000830	Trr1p	CM001525.1:1180446-1435376	ST1	ST687	OK	148.276	271.106	0.870566	0.230239	0.67075	0.999492	no
XLOC_001232	XLOC_001232	Psp1p,hypothetical protein	CM001525.1:1454668-1460380	ST1	ST687	OK	177.277	96.9853	-0.870163	-1.707	0.00395	0.0579507	no
XLOC_001745	XLOC_001745	hypothetical protein	CM001528.1:314750-650584	ST1	ST687	OK	51.6117	28.246	-0.869652	-0.0634288	0.543	0.999492	no
XLOC_002969	XLOC_002969	Ecm4p	CM001532.1:581935-583049	ST1	ST687	OK	350.004	191.718	-0.868387	-0.895381	0.1387	0.689998	no
XLOC_004930	XLOC_004930	Mak3p	CM001537.1:664924-665455	ST1	ST687	OK	57.0245	104.1	0.86832	1.70364	0.0047	0.0656145	no
XLOC_003572	XLOC_003572	Atr1p,Nab6p,Ngl3p,hypothetical protein	CM001534.1:21332-36400	ST1	ST687	OK	302.704	165.82	-0.868292	-0.870362	0.16515	0.762826	no
XLOC_002427	XLOC_002427	Imp2'p	CM001530.1:45683-46724	ST1	ST687	OK	270.41	148.139	-0.868195	-1.92804	0.0009	0.0194575	yes
XLOC_002195	XLOC_002195	Oye2p	CM001529.1:455540-458075	ST1	ST687	OK	279.381	153.126	-0.867511	-1.8052	0.0014	0.0271387	yes
XLOC_002525	XLOC_002525	Cbp1p,Pex2p	CM001531.1:18263-35655	ST1	ST687	OK	197.798	108.452	-0.86697	-0.861237	0.13265	0.670182	no
XLOC_001527	XLOC_001527	Cdc4p	CM001527.1:108647-115455	ST1	ST687	OK	63.2511	34.6826	-0.866876	-1.07614	0.07175	0.450165	no
XLOC_004509	XLOC_004509	hypothetical protein	CM001536.1:849414-1006527	ST1	ST687	OK	20.2735	11.1252	-0.86576	-0.160415	0.5915	0.999492	no
XLOC_001724	XLOC_001724	hypothetical protein	CM001528.1:314750-650584	ST1	ST687	OK	92.571	50.8019	-0.865678	-0.21326	0.6692	0.999492	no
XLOC_003978	XLOC_003978	Tof1p	CM001535.1:116707-120424	ST1	ST687	OK	8.80909	16.0516	0.865656	1.90808	0.00165	0.030649	yes
XLOC_001968	XLOC_001968	Acb1p	CM001528.1:314750-650584	ST1	ST687	OK	641.766	1169.31	0.865543	0.14589	0.57675	0.999492	no
XLOC_002831	XLOC_002831	-	CM001531.1:629755-710825	ST1	ST687	OK	41.1016	22.5602	-0.865415	-0.141222	0.5848	0.999492	no
XLOC_001360	XLOC_001360	Cox15p	CM001526.1:433707-496774	ST1	ST687	OK	230.934	126.789	-0.865052	-0.42217	0.5908	0.999492	no
XLOC_005016	XLOC_005016	Gal4p	CM001537.1:52891-211818	ST1	ST687	OK	43.718	24.0045	-0.864919	-0.182617	0.6237	0.999492	no
XLOC_003721	XLOC_003721	Erg2p	CM001534.1:657136-662952	ST1	ST687	OK	289.301	526.797	0.864674	0.553398	0.3099	0.999492	no
XLOC_003071	XLOC_003071	Sft1p	CM001532.1:429874-430309	ST1	ST687	OK	191.432	105.136	-0.864573	-1.5418	0.0106	0.119219	no
XLOC_001680	XLOC_001680	Pcl10p	CM001528.1:255921-257223	ST1	ST687	OK	100.245	55.0584	-0.8645	-1.96372	0.0008	0.0179435	yes
XLOC_005270	XLOC_005270	AmpR,BcBAPAT	p0800\(pX-4-loxP-SpHiS5-BcBAPAT<-PTEF1-PPGK1->EcYdfG):674-9422	ST1	ST687	OK	4.33732	7.89631	0.864374	0.974038	0.0849	0.504217	no
XLOC_002263	XLOC_002263	Srb2p	CM001529.1:181171-183125	ST1	ST687	OK	28.4347	51.7608	0.864204	0.660457	0.2482	0.947122	no
XLOC_001104	XLOC_001104	Vps64p	CM001525.1:852978-860437	ST1	ST687	OK	93.5406	51.4312	-0.862949	-0.999837	0.088	0.514965	no
XLOC_004339	XLOC_004339	Gpm3p	CM001536.1:218845-446722	ST1	ST687	OK	14.565	26.4849	0.862661	0.0683473	0.5382	0.999492	no
XLOC_002904	XLOC_002904	hypothetical protein	CM001532.1:140656-363851	ST1	ST687	OK	66.0625	36.331	-0.862631	-0.0920264	0.5504	0.999492	no
XLOC_004968	XLOC_004968	Tom5p	CM001537.1:794761-797912	ST1	ST687	OK	186.255	338.618	0.862376	0.116087	0.589	0.999492	no
XLOC_003689	XLOC_003689	Rim11p	CM001534.1:540643-541756	ST1	ST687	OK	172.105	94.6832	-0.862111	-1.94509	0.00095	0.0203407	yes
XLOC_000614	XLOC_000614	hypothetical protein	CM001525.1:114905-375378	ST1	ST687	OK	8.21571	14.9283	0.861597	0.0668443	0.5208	0.999492	no
XLOC_000258	XLOC_000258	Atg8p,Ils1p	CM001523.1:68815-77939	ST1	ST687	OK	838.842	461.715	-0.861398	-0.729457	0.1858	0.814694	no
XLOC_003468	XLOC_003468	Coa4p	CM001533.1:556940-897121	ST1	ST687	OK	117.835	64.8818	-0.86088	-0.0791759	0.56705	0.999492	no
XLOC_005172	XLOC_005172	Vps66p	CM001537.1:813142-814045	ST1	ST687	OK	41.3438	75.0822	0.860798	1.77965	0.0044	0.0627776	no
XLOC_000757	XLOC_000757	Hst4p	CM001525.1:841120-849872	ST1	ST687	OK	14.1631	25.7097	0.860178	0.425947	0.5966	0.999492	no
XLOC_003929	XLOC_003929	Lcb1p	CM001534.1:853756-855433	ST1	ST687	OK	49.3888	89.6487	0.860099	1.8558	0.00145	0.0278995	yes
XLOC_004344	XLOC_004344	Gsh2p	CM001536.1:218845-446722	ST1	ST687	OK	64.9341	117.85	0.859906	0.190653	0.6389	0.999492	no
XLOC_001955	XLOC_001955	Cdh1p	CM001528.1:314750-650584	ST1	ST687	OK	69.5251	38.3168	-0.859557	-0.141928	0.58495	0.999492	no
XLOC_001595	XLOC_001595	His2p	CM001527.1:199785-200793	ST1	ST687	OK	57.4114	104.172	0.859554	1.73673	0.00325	0.0497928	yes
XLOC_003890	XLOC_003890	Pfk2p	CM001534.1:666572-669452	ST1	ST687	OK	139.975	253.841	0.858751	1.81059	0.00205	0.0360976	yes
XLOC_002973	XLOC_002973	Nup133p	CM001532.1:592479-595953	ST1	ST687	OK	21.5353	39.0529	0.858728	1.93998	0.00105	0.0219092	yes
XLOC_001146	XLOC_001146	Sum1p	CM001525.1:1079768-1082957	ST1	ST687	OK	84.9856	46.8691	-0.85858	-1.89218	0.00095	0.0203407	yes
XLOC_000799	XLOC_000799	Nse3p	CM001525.1:1035840-1038246	ST1	ST687	OK	71.2889	39.3183	-0.858477	-1.03966	0.0791	0.47977	no
XLOC_005009	XLOC_005009	Cln2p	CM001537.1:52891-211818	ST1	ST687	OK	40.9852	74.3107	0.858466	0.195747	0.527	0.999492	no
XLOC_001520	XLOC_001520	Ste2p	CM001527.1:78905-91691	ST1	ST687	OK	93.5839	169.668	0.85838	0.682153	0.24135	0.931876	no
XLOC_002887	XLOC_002887	Cwp1p	CM001532.1:140656-363851	ST1	ST687	OK	33.7519	18.6242	-0.857789	-0.0628542	0.5562	0.999492	no
XLOC_001126	XLOC_001126	Exg2p	CM001525.1:976440-978129	ST1	ST687	OK	18.7386	33.9318	0.856622	1.83956	0.0012	0.0240711	yes
XLOC_002910	XLOC_002910	Mnr2p	CM001532.1:140656-363851	ST1	ST687	OK	154.369	85.2734	-0.856218	-0.286936	0.6077	0.999492	no
XLOC_003288	XLOC_003288	Ade13p	CM001533.1:556940-897121	ST1	ST687	OK	199.857	361.649	0.85562	0.292096	0.73355	0.999492	no
XLOC_004233	XLOC_004233	Gcd10p	CM001535.1:502739-504176	ST1	ST687	OK	16.5321	29.9096	0.855337	1.6551	0.0042	0.0607031	no
XLOC_001022	XLOC_001022	Rad28p,Reg1p	CM001525.1:495119-502258	ST1	ST687	OK	165.08	91.2571	-0.855153	-1.56938	0.00855	0.101595	no
XLOC_001352	XLOC_001352	Lcp5p	CM001526.1:412244-413318	ST1	ST687	OK	29.9158	54.1117	0.855034	1.79864	0.0025	0.0415759	yes
XLOC_004379	XLOC_004379	Pet127p	CM001536.1:218845-446722	ST1	ST687	OK	46.4098	25.6581	-0.855015	-0.156286	0.59035	0.999492	no
XLOC_004732	XLOC_004732	Fsh3p	CM001536.1:844761-845562	ST1	ST687	OK	33.8462	61.1883	0.854262	1.65457	0.0054	0.0722134	no
XLOC_000689	XLOC_000689	Pst2p	CM001525.1:502433-503712	ST1	ST687	OK	865.043	1563.57	0.854003	0.647489	0.27805	0.999285	no
XLOC_003769	XLOC_003769	Cox14p	CM001534.1:9059-9272	ST1	ST687	OK	608.618	336.741	-0.853899	-1.61002	0.00495	0.0678272	no
XLOC_000524	XLOC_000524	-	CM001524.1:106328-108428	ST1	ST687	OK	25.6357	14.1854	-0.853749	-0.546685	0.36195	0.999492	no
XLOC_004608	XLOC_004608	Mim1p	CM001536.1:218845-446722	ST1	ST687	OK	230.56	127.636	-0.853107	-0.0970584	0.5318	0.999492	no
XLOC_001012	XLOC_001012	Nth1p	CM001525.1:449076-451572	ST1	ST687	OK	319.642	177.025	-0.852502	-1.83214	0.00155	0.0292807	yes
XLOC_001921	XLOC_001921	Nbp35p	CM001528.1:314750-650584	ST1	ST687	OK	153.232	84.8688	-0.852413	-0.152835	0.60485	0.999492	no
XLOC_004855	XLOC_004855	Spo19p	CM001537.1:304288-304960	ST1	ST687	OK	7.24547	4.01527	-0.851584	-0.860631	0.13215	0.669176	no
XLOC_003918	XLOC_003918	Rce1p	CM001534.1:808937-809885	ST1	ST687	OK	11.3491	20.4617	0.85035	1.2964	0.02895	0.244115	no
XLOC_000361	XLOC_000361	She3p	CM001523.1:489360-490638	ST1	ST687	OK	19.1897	34.5943	0.850197	1.7113	0.00365	0.0545782	no
XLOC_000823	XLOC_000823	Msn5p	CM001525.1:1139818-1143493	ST1	ST687	OK	99.0511	54.9527	-0.849984	-1.83491	0.00205	0.0360976	yes
XLOC_001739	XLOC_001739	Pex31p	CM001528.1:314750-650584	ST1	ST687	OK	35.7396	19.8285	-0.849948	-0.0898829	0.54725	0.999492	no
XLOC_004052	XLOC_004052	Nst1p	CM001535.1:446230-449953	ST1	ST687	OK	106.907	59.3171	-0.849834	-1.8333	0.0021	0.0366054	yes
XLOC_001308	XLOC_001308	Chz1p	CM001526.1:211375-212721	ST1	ST687	OK	624.882	346.862	-0.849221	-1.35154	0.0198	0.18634	no
XLOC_001175	XLOC_001175	hypothetical protein	CM001525.1:1180446-1435376	ST1	ST687	OK	9.13236	5.07478	-0.847643	-0.0405436	0.58355	0.999492	no
XLOC_004952	XLOC_004952	hypothetical protein	CM001537.1:695350-785695	ST1	ST687	OK	93.2191	51.8056	-0.847517	-0.206406	0.64235	0.999492	no
XLOC_002466	XLOC_002466	hypothetical protein	CM001530.1:204139-207658	ST1	ST687	OK	138.271	76.8479	-0.847417	-0.620874	0.2743	0.993378	no
XLOC_004990	XLOC_004990	Smx3p	CM001537.1:900269-900530	ST1	ST687	OK	236.768	131.603	-0.847282	-1.48464	0.01235	0.132579	no
XLOC_001759	XLOC_001759	hypothetical protein	CM001528.1:314750-650584	ST1	ST687	OK	131.768	73.2443	-0.847209	-0.12545	0.5759	0.999492	no
XLOC_000122	XLOC_000122	Htb2p	CM001523.1:180608-480595	ST1	ST687	OK	315.821	568.165	0.847204	0.288875	0.56595	0.999492	no
XLOC_001461	XLOC_001461	Prs2p	CM001526.1:353003-359569	ST1	ST687	OK	151.993	84.5086	-0.846836	-0.800767	0.16735	0.767748	no
XLOC_004114	XLOC_004114	hypothetical protein	CM001535.1:693438-694209	ST1	ST687	OK	24.2796	43.6638	0.846695	1.5347	0.00875	0.10295	no
XLOC_000904	XLOC_000904	Eug1p	CM001525.1:1477297-1478851	ST1	ST687	OK	47.3773	26.3509	-0.846342	-1.86326	0.0012	0.0240711	yes
XLOC_003531	XLOC_003531	Sec61p	CM001533.1:556940-897121	ST1	ST687	OK	110.502	198.665	0.846259	0.21501	0.64415	0.999492	no
XLOC_004669	XLOC_004669	Ade2p	CM001536.1:561245-566332	ST1	ST687	OK	87.2297	156.73	0.845388	1.16941	0.07135	0.448379	no
XLOC_000821	XLOC_000821	Irc3p	CM001525.1:1129637-1131707	ST1	ST687	OK	55.7468	31.0499	-0.8443	-1.93655	0.0004	0.010412	yes
XLOC_004098	XLOC_004098	Lro1p,Nrm1p	CM001535.1:629591-637238	ST1	ST687	OK	25.8278	46.3508	0.843671	0.616387	0.2349	0.92195	no
XLOC_003976	XLOC_003976	Met2p	CM001535.1:111180-112641	ST1	ST687	OK	119.964	215.225	0.843243	1.80084	0.00205	0.0360976	yes
XLOC_002451	XLOC_002451	Shq1p	CM001530.1:161694-163218	ST1	ST687	OK	11.3428	20.3474	0.84307	1.51	0.0114	0.125055	no
XLOC_003915	XLOC_003915	Ura10p	CM001534.1:801272-801956	ST1	ST687	OK	92.9758	51.8453	-0.842642	-1.79211	0.0026	0.0426916	yes
XLOC_003963	XLOC_003963	Tos6p	CM001535.1:59576-59885	ST1	ST687	OK	155.073	278.063	0.842466	1.48016	0.0138	0.143207	no
XLOC_003289	XLOC_003289	Ste11p	CM001533.1:556940-897121	ST1	ST687	OK	135.52	75.6042	-0.841964	-0.0668092	0.35635	0.999492	no
XLOC_001145	XLOC_001145	Gic2p	CM001525.1:1077319-1079326	ST1	ST687	OK	38.0769	68.2411	0.841725	1.71121	0.0046	0.0647996	no
XLOC_002246	XLOC_002246	hypothetical protein	CM001529.1:117268-118840	ST1	ST687	OK	195.212	108.964	-0.84119	-1.8466	0.0015	0.0285789	yes
XLOC_000690	XLOC_000690	Mrh1p	CM001525.1:504550-512226	ST1	ST687	OK	214.475	384.223	0.841137	0.791561	0.22015	0.892643	no
XLOC_000882	XLOC_000882	Stp1p	CM001525.1:1180446-1435376	ST1	ST687	OK	223.639	124.84	-0.841092	-0.270884	0.72065	0.999492	no
XLOC_004639	XLOC_004639	Ase1p	CM001536.1:218845-446722	ST1	ST687	OK	72.5503	40.5042	-0.84091	-0.203825	0.44725	0.999492	no
XLOC_002642	XLOC_002642	Sfc1p	CM001531.1:592095-593064	ST1	ST687	OK	192.998	345.693	0.840908	1.82466	0.0015	0.0285789	yes
XLOC_004770	XLOC_004770	Prt1p	CM001536.1:1015182-1017357	ST1	ST687	OK	66.1004	118.34	0.840209	1.83014	0.00165	0.030649	yes
XLOC_005149	XLOC_005149	hypothetical protein	CM001537.1:675820-679235	ST1	ST687	OK	97.5226	174.532	0.839685	0.444272	0.32695	0.999492	no
XLOC_002099	XLOC_002099	hypothetical protein	CM001529.1:62868-70467	ST1	ST687	OK	28.7763	51.4933	0.839503	0.41941	0.65375	0.999492	no
XLOC_001156	XLOC_001156	Ysp2p	CM001525.1:1119246-1123563	ST1	ST687	OK	13.5501	24.2441	0.839332	1.95856	0.00085	0.0187409	yes
XLOC_001805	XLOC_001805	Vps62p	CM001528.1:650891-936588	ST1	ST687	OK	139.426	77.9461	-0.838956	-0.184529	0.6502	0.999492	no
XLOC_001684	XLOC_001684	Rps2p	CM001528.1:277747-281482	ST1	ST687	OK	676.809	1210.56	0.83885	0.966302	0.143	0.701746	no
XLOC_002261	XLOC_002261	Msc7p	CM001529.1:178135-180070	ST1	ST687	OK	84.1053	150.422	0.838749	1.63971	0.00565	0.074406	no
XLOC_002687	XLOC_002687	Rfa3p	CM001531.1:77567-80013	ST1	ST687	OK	167.861	300.193	0.838624	0.554351	0.2963	0.999492	no
XLOC_003957	XLOC_003957	Pfs2p	CM001535.1:34445-49764	ST1	ST687	OK	70.096	39.1996	-0.838494	-0.513549	0.37155	0.999492	no
XLOC_000389	XLOC_000389	Taf5p	CM001523.1:609900-612297	ST1	ST687	OK	27.9072	49.9016	0.838451	1.91043	0.0008	0.0179435	yes
XLOC_003941	XLOC_003941	hypothetical protein	CM001534.1:909296-912355	ST1	ST687	OK	83.135	46.493	-0.838442	-0.347658	0.2937	0.999492	no
XLOC_002348	XLOC_002348	Om45p	CM001530.1:81650-91123	ST1	ST687	OK	1539.72	861.249	-0.838169	-0.451982	0.4538	0.999492	no
XLOC_003620	XLOC_003620	Trm9p	CM001534.1:237955-238795	ST1	ST687	OK	33.7891	60.4074	0.838169	1.62366	0.00765	0.0933228	no
XLOC_000439	XLOC_000439	-	CM001523.1:793201-794207	ST1	ST687	OK	31.3255	17.5243	-0.837982	-1.51085	0.0115	0.125885	no
XLOC_000123	XLOC_000123	Coq1p	CM001523.1:180608-480595	ST1	ST687	OK	34.8749	62.3239	0.837596	0.170719	0.655	0.999492	no
XLOC_003786	XLOC_003786	hypothetical protein	CM001534.1:94500-95757	ST1	ST687	OK	11.5195	6.44802	-0.837148	-1.25702	0.0317	0.258347	no
XLOC_000429	XLOC_000429	Saf1p	CM001523.1:756683-758597	ST1	ST687	OK	111.686	62.5306	-0.836815	-1.86516	0.0009	0.0194575	yes
XLOC_002909	XLOC_002909	Ynk1p,hypothetical protein	CM001532.1:140656-363851	ST1	ST687	OK	852.392	477.273	-0.8367	-0.199216	0.53895	0.999492	no
XLOC_000999	XLOC_000999	Prm7p	CM001525.1:380844-384447	ST1	ST687	OK	11.9305	21.297	0.835998	1.47559	0.01135	0.124594	no
XLOC_003730	XLOC_003730	Gua1p	CM001534.1:696510-698088	ST1	ST687	OK	85.5173	152.586	0.835335	1.57075	0.0106	0.119219	no
XLOC_002074	XLOC_002074	Erv29p	CM001528.1:1060381-1061314	ST1	ST687	OK	132.757	236.866	0.835281	1.70822	0.00425	0.0610854	no
XLOC_003082	XLOC_003082	hypothetical protein	CM001532.1:469260-473054	ST1	ST687	OK	76.8856	43.1077	-0.834769	-0.843217	0.15615	0.73993	no
XLOC_004706	XLOC_004706	Npt1p	CM001536.1:727214-737490	ST1	ST687	OK	138.863	247.641	0.83458	0.637999	0.23635	0.92345	no
XLOC_003363	XLOC_003363	Cms1p	CM001533.1:142123-142993	ST1	ST687	OK	45.815	81.614	0.832996	1.74559	0.0036	0.0539342	no
XLOC_002822	XLOC_002822	Pmt4p	CM001531.1:629755-710825	ST1	ST687	OK	42.7499	76.1481	0.832887	0.263868	0.71745	0.999492	no
XLOC_002978	XLOC_002978	Pcc1p,Pck1p,hypothetical protein	CM001532.1:625466-634835	ST1	ST687	OK	391.221	219.652	-0.832763	-0.79764	0.0946	0.541974	no
XLOC_000193	XLOC_000193	Dtr1p	CM001523.1:583537-585256	ST1	ST687	OK	7.7842	4.37155	-0.832404	-1.24788	0.0322	0.260781	no
XLOC_000670	XLOC_000670	Grx6p	CM001525.1:402449-439617	ST1	ST687	OK	342.658	192.518	-0.83178	-0.375625	0.64515	0.999492	no
XLOC_002767	XLOC_002767	hypothetical protein	CM001531.1:438585-441911	ST1	ST687	OK	91.7587	51.5573	-0.831667	-0.469262	0.3627	0.999492	no
XLOC_002049	XLOC_002049	Brf1p	CM001528.1:982000-994757	ST1	ST687	OK	121.672	68.365	-0.831661	-0.859975	0.1376	0.685651	no
XLOC_000052	XLOC_000052	Myo4p	CM001522.1:87341-92591	ST1	ST687	OK	15.0686	26.8177	0.831636	1.50773	0.00955	0.110115	no
XLOC_002495	XLOC_002495	Pdr11p	CM001530.1:317931-324454	ST1	ST687	OK	36.1909	20.3358	-0.831607	-1.24588	0.0365	0.284222	no
XLOC_002491	XLOC_002491	Yke4p,hypothetical protein	CM001530.1:300435-304369	ST1	ST687	OK	377.088	211.956	-0.831139	-1.03794	0.0628	0.411251	no
XLOC_002410	XLOC_002410	Mrs1p	CM001530.1:388954-390046	ST1	ST687	OK	13.2279	23.5272	0.830745	1.3732	0.0208	0.193297	no
XLOC_005011	XLOC_005011	Vik1p	CM001537.1:52891-211818	ST1	ST687	OK	12.314	21.9006	0.830662	0.1057	0.5696	0.999492	no
XLOC_001501	XLOC_001501	-	CM001526.1:149079-149703	ST1	ST687	OK	21.1707	11.9129	-0.829544	-1.1619	0.04765	0.341021	no
XLOC_004526	XLOC_004526	Tea1p	CM001536.1:849414-1006527	ST1	ST687	OK	27.1297	48.2028	0.829247	0.178894	0.6596	0.999492	no
XLOC_003215	XLOC_003215	Pex13p	CM001533.1:201855-533414	ST1	ST687	OK	116.867	65.7786	-0.829183	-0.150022	0.614	0.999492	no
XLOC_000530	XLOC_000530	hypothetical protein	CM001524.1:124493-294129	ST1	ST687	OK	120.445	67.8029	-0.828961	-0.173314	0.47025	0.999492	no
XLOC_000206	XLOC_000206	Ngr1p	CM001523.1:641641-643654	ST1	ST687	OK	309.935	174.52	-0.828571	-1.78594	0.00195	0.0346899	yes
XLOC_001357	XLOC_001357	Cog3p	CM001526.1:433707-496774	ST1	ST687	OK	48.9613	86.9489	0.828524	0.21151	0.6663	0.999492	no
XLOC_004470	XLOC_004470	Odc2p	CM001536.1:748949-759279	ST1	ST687	OK	103.246	183.15	0.826945	0.325186	0.428	0.999492	no
XLOC_000325	XLOC_000325	Orc2p	CM001523.1:180608-480595	ST1	ST687	OK	15.9483	28.2911	0.826943	0.14104	0.63485	0.999492	no
XLOC_000110	XLOC_000110	She1p	CM001523.1:155464-159654	ST1	ST687	OK	57.9635	102.811	0.826783	0.505713	0.36635	0.999492	no
XLOC_001524	XLOC_001524	Hsp12p	CM001527.1:103589-103919	ST1	ST687	OK	6359.78	3587.26	-0.826095	-1.72088	0.0026	0.0426916	yes
XLOC_001260	XLOC_001260	-	CM001525.1:1180446-1435376	ST1	ST687	OK	22.5349	12.7119	-0.825982	-0.0594499	0.55585	0.999492	no
XLOC_003971	XLOC_003971	Sec21p	CM001535.1:85825-88633	ST1	ST687	OK	61.4919	108.976	0.825548	1.82003	0.00155	0.0292807	yes
XLOC_002040	XLOC_002040	Tos2p	CM001528.1:936705-938574	ST1	ST687	OK	48.281	27.2567	-0.824847	-1.80715	0.00225	0.038277	yes
XLOC_003208	XLOC_003208	hypothetical protein	CM001533.1:201855-533414	ST1	ST687	OK	91.6254	51.7371	-0.824549	-0.173065	0.65005	0.999492	no
XLOC_002073	XLOC_002073	hypothetical protein	CM001528.1:1059374-1059764	ST1	ST687	OK	14.1572	25.0686	0.824348	0.98181	0.0936	0.538226	no
XLOC_002912	XLOC_002912	Bli1p	CM001532.1:140656-363851	ST1	ST687	OK	314.865	177.823	-0.824287	-0.104458	0.5948	0.999492	no
XLOC_002814	XLOC_002814	Rsf2p	CM001531.1:629755-710825	ST1	ST687	OK	25.3467	14.3196	-0.823804	-0.190151	0.6508	0.999492	no
XLOC_004232	XLOC_004232	Ydj1p	CM001535.1:493511-501061	ST1	ST687	OK	593.031	1049.61	0.823677	1.25344	0.02985	0.248873	no
XLOC_003457	XLOC_003457	Nmt1p	CM001533.1:201855-533414	ST1	ST687	OK	52.1096	92.2097	0.823368	0.146827	0.58115	0.999492	no
XLOC_002449	XLOC_002449	Pfk26p	CM001530.1:154990-157474	ST1	ST687	OK	175.706	99.3323	-0.822829	-1.78297	0.0031	0.0483029	yes
XLOC_002396	XLOC_002396	Eps1p	CM001530.1:337604-342158	ST1	ST687	OK	116.833	66.1009	-0.821705	-1.39125	0.01705	0.167339	no
XLOC_004272	XLOC_004272	Coq2p	CM001535.1:694289-695408	ST1	ST687	OK	32.0518	56.6499	0.821667	1.74389	0.00325	0.0497928	yes
XLOC_001544	XLOC_001544	hypothetical protein	CM001527.1:187833-190385	ST1	ST687	OK	224.004	126.741	-0.821638	-1.41364	0.0137	0.14255	no
XLOC_003187	XLOC_003187	Cft2p	CM001533.1:201855-533414	ST1	ST687	OK	19.5842	34.6097	0.82149	0.127423	0.5682	0.999492	no
XLOC_001997	XLOC_001997	hypothetical protein	CM001528.1:650891-936588	ST1	ST687	OK	36.9612	65.3088	0.821264	0.128786	0.56745	0.999492	no
XLOC_000675	XLOC_000675	Mcd1p	CM001525.1:443029-446441	ST1	ST687	OK	24.0678	42.5234	0.821154	1.00713	0.12345	0.644407	no
XLOC_001160	XLOC_001160	Fcf1p	CM001525.1:1148601-1149171	ST1	ST687	OK	65.555	115.802	0.820889	1.71065	0.00335	0.0510736	no
XLOC_000339	XLOC_000339	Ubc4p	CM001523.1:180608-480595	ST1	ST687	OK	433.035	764.398	0.819839	0.309513	0.4359	0.999492	no
XLOC_001764	XLOC_001764	hypothetical protein	CM001528.1:314750-650584	ST1	ST687	OK	44.9614	79.3298	0.819175	0.15556	0.60095	0.999492	no
XLOC_004815	XLOC_004815	New1p	CM001537.1:52891-211818	ST1	ST687	OK	40.1898	70.9097	0.819153	0.26059	0.7398	0.999492	no
XLOC_004652	XLOC_004652	Tcb1p	CM001536.1:483244-486805	ST1	ST687	OK	32.5787	57.4782	0.819084	1.79044	0.0016	0.0300067	yes
XLOC_003777	XLOC_003777	Pml39p	CM001534.1:49281-56970	ST1	ST687	OK	21.6111	38.1214	0.818832	0.456838	0.42425	0.999492	no
XLOC_000908	XLOC_000908	Cab1p	CM001525.1:1493262-1501424	ST1	ST687	OK	75.195	132.639	0.818799	0.436067	0.47385	0.999492	no
XLOC_004996	XLOC_004996	Qcr2p	CM001537.1:919451-920558	ST1	ST687	OK	255.042	449.86	0.818739	1.78901	0.0015	0.0285789	yes
XLOC_005002	XLOC_005002	hypothetical protein	CM001537.1:950039-950846	ST1	ST687	OK	351.793	199.45	-0.818696	-1.83342	0.00205	0.0360976	yes
XLOC_003884	XLOC_003884	Mrps17p,hypothetical protein	CM001534.1:547882-641461	ST1	ST687	OK	164.794	93.4443	-0.818484	-0.191478	0.4669	0.999492	no
XLOC_004169	XLOC_004169	Jjj1p	CM001535.1:140620-352819	ST1	ST687	OK	80.7391	45.8109	-0.817577	-0.149828	0.6229	0.999492	no
XLOC_003709	XLOC_003709	Mmt1p	CM001534.1:547882-641461	ST1	ST687	OK	19.2278	33.8635	0.816541	0.117529	0.587	0.999492	no
XLOC_000967	XLOC_000967	Qri1p	CM001525.1:114905-375378	ST1	ST687	OK	51.3874	90.4985	0.816479	0.149183	0.6197	0.999492	no
XLOC_002370	XLOC_002370	Ths1p	CM001530.1:204139-207658	ST1	ST687	OK	115.122	202.689	0.816107	1.33867	0.0344	0.273478	no
XLOC_004350	XLOC_004350	Pre6p	CM001536.1:218845-446722	ST1	ST687	OK	286.713	504.772	0.816023	0.255357	0.7422	0.999492	no
XLOC_004123	XLOC_004123	-	CM001535.1:756933-757668	ST1	ST687	OK	9.39118	5.33458	-0.81593	-0.949801	0.105	0.578559	no
XLOC_004247	XLOC_004247	hypothetical protein	CM001535.1:580713-581454	ST1	ST687	NOTEST	1.82166	3.20572	0.815392	0	1	1	no
XLOC_001217	XLOC_001217	Pho8p	CM001525.1:1180446-1435376	ST1	ST687	OK	269.679	153.251	-0.815346	-0.304284	0.71235	0.999492	no
XLOC_000093	XLOC_000093	hypothetical protein	CM001523.1:65519-66626	ST1	ST687	OK	13.2083	23.22	0.81392	1.38857	0.0178	0.172525	no
XLOC_002187	XLOC_002187	Mtg2p	CM001529.1:433547-435104	ST1	ST687	OK	32.5387	18.5128	-0.813632	-1.6978	0.0036	0.0539342	no
XLOC_001807	XLOC_001807	Skn1p	CM001528.1:650891-936588	ST1	ST687	OK	131.968	75.0992	-0.813324	-0.246158	0.73905	0.999492	no
XLOC_002729	XLOC_002729	Pry1p	CM001531.1:272344-273244	ST1	ST687	OK	145.534	255.69	0.813044	1.70387	0.00305	0.0477149	yes
XLOC_004422	XLOC_004422	Azf1p	CM001536.1:534051-537126	ST1	ST687	OK	86.7205	49.3733	-0.81264	-1.81355	0.0019	0.0339557	yes
XLOC_003548	XLOC_003548	Cdc73p	CM001533.1:930003-937218	ST1	ST687	OK	33.0423	58.0236	0.812325	0.450493	0.50355	0.999492	no
XLOC_000021	XLOC_000021	Frt2p	CM001522.1:92989-94576	ST1	ST687	OK	28.5675	16.2711	-0.812067	-1.66009	0.0054	0.0722134	no
XLOC_004078	XLOC_004078	Lap2p	CM001535.1:536549-538565	ST1	ST687	OK	26.2726	46.0934	0.811003	1.78803	0.0021	0.0366054	yes
XLOC_004897	XLOC_004897	Rmi1p	CM001537.1:444553-529425	ST1	ST687	OK	349.453	199.212	-0.810792	-0.297478	0.52645	0.999492	no
XLOC_004338	XLOC_004338	hypothetical protein	CM001536.1:218845-446722	ST1	ST687	OK	43.7181	76.618	0.809452	0.179511	0.67855	0.999492	no
XLOC_002937	XLOC_002937	Osh6p	CM001532.1:444737-450920	ST1	ST687	OK	42.2567	74.048	0.80928	0.876138	0.13555	0.678884	no
XLOC_003093	XLOC_003093	hypothetical protein	CM001532.1:517828-530317	ST1	ST687	OK	103.835	181.897	0.808834	0.310518	0.62425	0.999492	no
XLOC_004991	XLOC_004991	Dpm1p	CM001537.1:900749-901634	ST1	ST687	OK	84.2177	147.482	0.808341	1.56659	0.0075	0.0917807	no
XLOC_004683	XLOC_004683	-	CM001536.1:618301-619334	ST1	ST687	OK	6.69726	3.82452	-0.808294	-0.959182	0.102	0.568062	no
XLOC_000425	XLOC_000425	Bit2p	CM001523.1:736667-743377	ST1	ST687	OK	46.3227	26.4549	-0.808183	-0.700164	0.2293	0.91199	no
XLOC_003193	XLOC_003193	Slx4p	CM001533.1:201855-533414	ST1	ST687	OK	49.422	28.2292	-0.807963	-0.138606	0.632	0.999492	no
XLOC_004090	XLOC_004090	Pub1p	CM001535.1:596380-599475	ST1	ST687	OK	102.555	179.533	0.807855	0.904936	0.09705	0.550539	no
XLOC_003318	XLOC_003318	Crn1p	CM001533.1:975398-977354	ST1	ST687	OK	74.3119	130.08	0.807732	1.80137	0.0024	0.0403438	yes
XLOC_000538	XLOC_000538	Hsp30p	CM001524.1:124493-294129	ST1	ST687	OK	326.328	186.435	-0.807654	-0.298425	0.61195	0.999492	no
XLOC_005064	XLOC_005064	Gip3p	CM001537.1:292718-301349	ST1	ST687	OK	22.5501	39.4684	0.807563	0.343805	0.5377	0.999492	no
XLOC_001927	XLOC_001927	Rpb9p	CM001528.1:314750-650584	ST1	ST687	OK	44.6691	78.1428	0.806837	0.0523575	0.55255	0.999492	no
XLOC_004384	XLOC_004384	Bub3p	CM001536.1:218845-446722	ST1	ST687	OK	37.3712	65.3672	0.806641	0.109167	0.59095	0.999492	no
XLOC_002618	XLOC_002618	Nup85p	CM001531.1:489931-499881	ST1	ST687	OK	36.1118	63.1442	0.806179	1.13135	0.0522	0.363253	no
XLOC_000863	XLOC_000863	Rad30p	CM001525.1:1180446-1435376	ST1	ST687	OK	82.9031	47.4277	-0.805695	-0.177523	0.63455	0.999492	no
XLOC_001023	XLOC_001023	Pst2p	CM001525.1:502433-503712	ST1	ST687	OK	443.331	774.769	0.805382	1.38111	0.0187	0.17836	no
XLOC_000257	XLOC_000257	Pet112p	CM001523.1:66723-68349	ST1	ST687	OK	21.6398	37.8049	0.804887	1.77696	0.00265	0.0431484	yes
XLOC_004357	XLOC_004357	Lag2p	CM001536.1:218845-446722	ST1	ST687	OK	62.4087	35.725	-0.804813	-0.155428	0.6067	0.999492	no
XLOC_003756	XLOC_003756	Mrpl33p	CM001534.1:836439-846137	ST1	ST687	OK	348.107	199.278	-0.804747	-0.496384	0.43035	0.999492	no
XLOC_004776	XLOC_004776	Gpb1p	CM001536.1:1031344-1034038	ST1	ST687	OK	31.0371	17.7685	-0.804672	-1.74698	0.0031	0.0483029	yes
XLOC_001631	XLOC_001631	Kap114p	CM001528.1:45105-48120	ST1	ST687	OK	16.6676	29.1136	0.804645	1.79183	0.0016	0.0300067	yes
XLOC_002361	XLOC_002361	Cox5bp,Hos4p,Hpm1p	CM001530.1:143173-151780	ST1	ST687	OK	125.409	71.8067	-0.804454	-0.582194	0.1414	0.698076	no
XLOC_002163	XLOC_002163	Set1p	CM001529.1:333257-342601	ST1	ST687	OK	46.852	26.8269	-0.804432	-0.893476	0.1295	0.663063	no
XLOC_000481	XLOC_000481	Bud31p,Hcm1p	CM001524.1:124493-294129	ST1	ST687	OK	26.173	45.6985	0.804067	0.0888815	0.3193	0.999492	no
XLOC_004448	XLOC_004448	Las17p	CM001536.1:674105-678849	ST1	ST687	OK	77.3093	44.3216	-0.802631	-1.22339	0.03435	0.27336	no
XLOC_001398	XLOC_001398	Tca17p	CM001526.1:60351-63031	ST1	ST687	OK	22.1157	38.5671	0.802299	0.484425	0.343	0.999492	no
XLOC_001107	XLOC_001107	Mfb1p,Rad9p,Spr28p	CM001525.1:891555-905882	ST1	ST687	OK	124.742	71.5313	-0.802298	-0.535096	0.4283	0.999492	no
XLOC_001000	XLOC_001000	Bsc1p	CM001525.1:380844-384447	ST1	ST687	OK	8.85096	15.4263	0.801485	0.784475	0.18225	0.806626	no
XLOC_003595	XLOC_003595	Orc1p	CM001534.1:136931-139688	ST1	ST687	OK	54.7051	31.3894	-0.801396	-1.81159	0.0021	0.0366054	yes
XLOC_000175	XLOC_000175	Rtc2p	CM001523.1:530343-533015	ST1	ST687	OK	139.177	79.8744	-0.801118	-1.57737	0.0065	0.0828657	no
XLOC_001372	XLOC_001372	Rph1p	CM001526.1:521137-523528	ST1	ST687	OK	114.785	65.889	-0.800826	-1.76104	0.00265	0.0431484	yes
XLOC_002284	XLOC_002284	Hxt4p	CM001529.1:280254-281985	ST1	ST687	OK	79.6292	138.713	0.800738	1.40938	0.0219	0.201	no
XLOC_004118	XLOC_004118	Fpk1p	CM001535.1:702266-704948	ST1	ST687	OK	30.926	17.7549	-0.800608	-1.74239	0.0029	0.0458754	yes
XLOC_001256	XLOC_001256	-	CM001525.1:876876-877121	ST1	ST687	OK	27.6719	15.8877	-0.800512	-0.668367	0.25135	0.952495	no
XLOC_003080	XLOC_003080	Ypt52p	CM001532.1:465071-465776	ST1	ST687	OK	477.299	274.041	-0.800504	-1.77655	0.0026	0.0426916	yes
XLOC_002101	XLOC_002101	hypothetical protein	CM001529.1:72057-74892	ST1	ST687	OK	33.269	19.1091	-0.799918	-0.75503	0.19845	0.84376	no
XLOC_003201	XLOC_003201	Pep3p	CM001533.1:201855-533414	ST1	ST687	OK	18.4649	32.1401	0.799591	0.124784	0.5744	0.999492	no
XLOC_004369	XLOC_004369	Pho80p	CM001536.1:218845-446722	ST1	ST687	OK	83.296	47.8584	-0.799474	-0.112003	0.5888	0.999492	no
XLOC_005161	XLOC_005161	Syt1p	CM001537.1:695350-785695	ST1	ST687	OK	24.8314	14.2721	-0.798961	-0.224622	0.6996	0.999492	no
XLOC_004612	XLOC_004612	Cmk2p	CM001536.1:218845-446722	ST1	ST687	OK	306.873	176.426	-0.798576	-0.275724	0.74295	0.999492	no
XLOC_003474	XLOC_003474	Ecm22p	CM001533.1:556940-897121	ST1	ST687	OK	61.7113	35.4803	-0.798517	-0.160269	0.4897	0.999492	no
XLOC_000985	XLOC_000985	Cox9p	CM001525.1:114905-375378	ST1	ST687	OK	1857.2	1067.83	-0.798445	-0.0963431	0.56995	0.999492	no
XLOC_004896	XLOC_004896	Erg10p,Sma1p,Suv3p	CM001537.1:444553-529425	ST1	ST687	OK	204.34	355.243	0.797838	0.380639	0.4937	0.999492	no
XLOC_003021	XLOC_003021	Oct1p	CM001532.1:140656-363851	ST1	ST687	OK	22.9233	39.8449	0.79758	0.126211	0.5775	0.999492	no
XLOC_002468	XLOC_002468	Ser33p,Spo22p	CM001530.1:212702-221698	ST1	ST687	OK	128.6	223.471	0.797192	1.09816	0.0747	0.462338	no
XLOC_000621	XLOC_000621	Cct4p	CM001525.1:114905-375378	ST1	ST687	OK	124.422	216.205	0.797155	0.239766	0.7295	0.999492	no
XLOC_002124	XLOC_002124	hypothetical protein	CM001529.1:168809-170081	ST1	ST687	OK	48.2591	27.7817	-0.796667	-1.72835	0.0016	0.0300067	yes
XLOC_004942	XLOC_004942	hypothetical protein	CM001537.1:695350-785695	ST1	ST687	OK	74.2799	42.7736	-0.796251	-0.226578	0.70125	0.999492	no
XLOC_003035	XLOC_003035	Gfa1p	CM001532.1:140656-363851	ST1	ST687	OK	160.228	278.231	0.796159	0.322206	0.6112	0.999492	no
XLOC_003248	XLOC_003248	Rps28bp	CM001533.1:556940-897121	ST1	ST687	OK	441.744	766.81	0.795658	0.0864527	0.52345	0.999492	no
XLOC_003984	XLOC_003984	Tex1p	CM001535.1:140620-352819	ST1	ST687	OK	31.5776	54.8075	0.795471	0.118591	0.40635	0.999492	no
XLOC_001929	XLOC_001929	Mrh4p	CM001528.1:314750-650584	ST1	ST687	OK	14.1203	24.5071	0.795428	0.0783073	0.55485	0.999492	no
XLOC_005088	XLOC_005088	-	CM001537.1:386897-388481	ST1	ST687	OK	3.56021	6.17894	0.795395	1.05815	0.0743	0.460595	no
XLOC_004061	XLOC_004061	Apj1p	CM001535.1:475248-476835	ST1	ST687	OK	210.587	121.359	-0.795138	-1.72637	0.00315	0.0486437	yes
XLOC_001828	XLOC_001828	Ypp1p	CM001528.1:650891-936588	ST1	ST687	OK	17.3783	30.133	0.794059	0.115026	0.57435	0.999492	no
XLOC_002835	XLOC_002835	-	CM001532.1:7963-15550	ST1	ST687	NOTEST	2.55747	1.47546	-0.793555	0	1	1	no
XLOC_004491	XLOC_004491	Gcd1p	CM001536.1:811406-818190	ST1	ST687	OK	43.1744	74.8174	0.793196	0.492714	0.5292	0.999492	no
XLOC_004979	XLOC_004979	Cur1p	CM001537.1:843212-844030	ST1	ST687	OK	85.1587	147.46	0.792095	1.68045	0.0047	0.0656145	no
XLOC_000065	XLOC_000065	Tfc3p	CM001522.1:143613-151271	ST1	ST687	OK	58.0315	33.5161	-0.791979	-1.40633	0.0163	0.161198	no
XLOC_004104	XLOC_004104	Are2p	CM001535.1:659024-660989	ST1	ST687	OK	68.6123	118.763	0.791546	1.7805	0.0018	0.032694	yes
XLOC_002549	XLOC_002549	Lcb3p	CM001531.1:140656-141886	ST1	ST687	OK	97.6021	56.3958	-0.791323	-1.84171	0.00125	0.0249136	yes
XLOC_001870	XLOC_001870	Hfm1p	CM001528.1:27582-31298	ST1	ST687	OK	20.8822	12.0661	-0.791316	-1.7739	0.00185	0.033253	yes
XLOC_002962	XLOC_002962	Tif1p	CM001532.1:554642-555830	ST1	ST687	OK	79.4681	137.529	0.791285	1.69484	0.00335	0.0510736	no
XLOC_003017	XLOC_003017	Rpc25p	CM001532.1:140656-363851	ST1	ST687	OK	38.1599	65.9914	0.79022	0.0737704	0.55645	0.999492	no
XLOC_004516	XLOC_004516	Rrg7p	CM001536.1:849414-1006527	ST1	ST687	OK	31.8417	55.0553	0.789963	0.0946624	0.59635	0.999492	no
XLOC_002344	XLOC_002344	Tid3p	CM001530.1:69776-71852	ST1	ST687	OK	66.1136	38.2528	-0.789382	-1.77907	0.003	0.0470272	yes
XLOC_004010	XLOC_004010	Chs1p	CM001535.1:140620-352819	ST1	ST687	OK	453.39	262.41	-0.788933	-0.418395	0.4888	0.999492	no
XLOC_004312	XLOC_004312	Msn1p,Pap2p,Rri2p	CM001536.1:94532-110691	ST1	ST687	OK	140.77	81.4758	-0.788897	-0.35939	0.4571	0.999492	no
XLOC_001661	XLOC_001661	Mpt5p	CM001528.1:163599-180712	ST1	ST687	OK	22.0301	38.0601	0.788801	0.48689	0.3466	0.999492	no
XLOC_003839	XLOC_003839	Aac1p	CM001534.1:381251-384846	ST1	ST687	OK	161.978	93.8031	-0.788091	-1.13973	0.0462	0.333557	no
XLOC_002408	XLOC_002408	hypothetical protein	CM001530.1:374682-375480	ST1	ST687	OK	293.674	170.201	-0.786971	-1.80252	0.00155	0.0292807	yes
XLOC_001443	XLOC_001443	Icl1p	CM001526.1:283073-284747	ST1	ST687	OK	178.739	308.403	0.786965	1.75771	0.0027	0.043643	yes
XLOC_002024	XLOC_002024	Hgh1p	CM001528.1:650891-936588	ST1	ST687	OK	33.424	57.6709	0.786962	0.102458	0.5839	0.999492	no
XLOC_004328	XLOC_004328	Ira2p	CM001536.1:178003-181234	ST1	ST687	OK	104.487	60.5672	-0.786718	-1.55277	0.00835	0.0999816	no
XLOC_002806	XLOC_002806	Cpa2p	CM001531.1:604867-615493	ST1	ST687	OK	219.138	378.013	0.786597	1.0419	0.07365	0.457659	no
XLOC_001574	XLOC_001574	Rpl22bp	CM001527.1:60497-61290	ST1	ST687	OK	121.326	209.253	0.786368	1.45807	0.01375	0.142784	no
XLOC_004658	XLOC_004658	Crc1p	CM001536.1:513339-514323	ST1	ST687	OK	198.539	115.164	-0.785729	-1.69905	0.003	0.0470272	yes
XLOC_002058	XLOC_002058	Apl6p	CM001528.1:1013984-1016422	ST1	ST687	OK	26.5526	45.7757	0.785728	1.8108	0.00145	0.0278995	yes
XLOC_001014	XLOC_001014	Sok1p	CM001525.1:457188-471875	ST1	ST687	OK	74.1827	43.0442	-0.785262	-0.463445	0.57905	0.999492	no
XLOC_004099	XLOC_004099	Cse2p	CM001535.1:637429-637879	ST1	ST687	OK	47.515	81.8598	0.784772	1.39412	0.01875	0.178728	no
XLOC_003648	XLOC_003648	Arg80p,Mcm1p	CM001534.1:344851-349878	ST1	ST687	OK	341.029	197.963	-0.784668	-0.959718	0.09125	0.527833	no
XLOC_001140	XLOC_001140	Hda2p	CM001525.1:1051266-1053291	ST1	ST687	OK	24.8816	42.8527	0.784304	1.79626	0.00205	0.0360976	yes
XLOC_003966	XLOC_003966	hypothetical protein	CM001535.1:70619-79907	ST1	ST687	OK	66.3135	38.5167	-0.783819	-0.67254	0.27545	0.994815	no
XLOC_000504	XLOC_000504	Pbn1p	CM001524.1:30971-39085	ST1	ST687	OK	215.434	125.164	-0.783428	-0.941742	0.1124	0.604896	no
XLOC_003467	XLOC_003467	Cpr6p	CM001533.1:556940-897121	ST1	ST687	OK	277.218	477.134	0.783374	0.250659	0.73745	0.999492	no
XLOC_001987	XLOC_001987	Mrp13p	CM001528.1:314750-650584	ST1	ST687	OK	37.5663	64.6497	0.783203	0.0947225	0.56685	0.999492	no
XLOC_000526	XLOC_000526	Cdc10p	CM001524.1:114030-117896	ST1	ST687	OK	97.0795	167.037	0.78293	1.29021	0.0384	0.293727	no
XLOC_001603	XLOC_001603	Pho4p	CM001527.1:221116-222055	ST1	ST687	OK	253.554	147.415	-0.782412	-1.75674	0.0019	0.0339557	yes
XLOC_000213	XLOC_000213	hypothetical protein	CM001523.1:674115-675644	ST1	ST687	OK	519.671	302.18	-0.782188	-0.626944	0.23825	0.92715	no
XLOC_005137	XLOC_005137	hypothetical protein	CM001537.1:620397-621231	ST1	ST687	OK	46.899	27.2748	-0.781989	-1.48645	0.0109	0.121453	no
XLOC_001198	XLOC_001198	Ppm1p	CM001525.1:1180446-1435376	ST1	ST687	OK	158.482	92.1944	-0.781564	-0.164698	0.64965	0.999492	no
XLOC_001208	XLOC_001208	Pfa5p	CM001525.1:1180446-1435376	ST1	ST687	OK	89.2463	51.9188	-0.781534	-0.133532	0.5991	0.999492	no
XLOC_004361	XLOC_004361	hypothetical protein	CM001536.1:218845-446722	ST1	ST687	OK	106.358	182.804	0.781365	0.234212	0.7477	0.999492	no
XLOC_001573	XLOC_001573	Mob2p	CM001527.1:59345-60323	ST1	ST687	OK	32.0763	55.1148	0.780932	1.57462	0.00615	0.0792474	no
XLOC_003858	XLOC_003858	Pgm2p,Yku80p,Ypk2p	CM001534.1:466836-474751	ST1	ST687	OK	253.034	147.294	-0.780639	-1.36597	0.0161	0.159829	no
XLOC_000403	XLOC_000403	Rot2p	CM001523.1:664233-673062	ST1	ST687	OK	22.6257	38.8633	0.780447	0.728739	0.20155	0.850224	no
XLOC_002690	XLOC_002690	Tpk1p	CM001531.1:92435-93629	ST1	ST687	OK	27.656	16.1028	-0.780282	-1.46273	0.011	0.122304	no
XLOC_001658	XLOC_001658	Cox13p	CM001528.1:142444-148102	ST1	ST687	OK	1788.95	1041.66	-0.780227	-1.04958	0.0674	0.432817	no
XLOC_001552	XLOC_001552	Cdc26p	CM001527.1:223057-223432	ST1	ST687	OK	180.228	104.982	-0.779678	-1.5652	0.00695	0.0870344	no
XLOC_000910	XLOC_000910	Pad1p	CM001525.1:1501797-1520873	ST1	ST687	OK	84.6227	49.2971	-0.779541	-0.252687	0.7458	0.999492	no
XLOC_004414	XLOC_004414	Pin2p	CM001536.1:515305-520034	ST1	ST687	OK	180.372	105.108	-0.779097	-0.823678	0.1671	0.767054	no
XLOC_002890	XLOC_002890	Mbr1p	CM001532.1:140656-363851	ST1	ST687	OK	145.73	84.9252	-0.779038	-0.148956	0.6297	0.999492	no
XLOC_002435	XLOC_002435	Rev7p	CM001530.1:76760-80419	ST1	ST687	OK	80.5502	46.9619	-0.778397	-0.550441	0.31995	0.999492	no
XLOC_002647	XLOC_002647	Ura8p	CM001531.1:603071-604808	ST1	ST687	OK	154.693	90.1888	-0.778385	-1.74668	0.00165	0.030649	yes
XLOC_000781	XLOC_000781	Amd2p	CM001525.1:945735-949304	ST1	ST687	OK	116.528	67.94	-0.778345	-1.46641	0.0101	0.114924	no
XLOC_002617	XLOC_002617	Gef1p	CM001531.1:489931-499881	ST1	ST687	OK	21.4746	36.8256	0.778079	0.862458	0.16655	0.765884	no
XLOC_000186	XLOC_000186	Csh1p	CM001523.1:555403-562392	ST1	ST687	OK	18.304	31.3853	0.777929	0.272467	0.762	0.999492	no
XLOC_003639	XLOC_003639	Fms1p	CM001534.1:310107-311634	ST1	ST687	OK	135.412	79.0287	-0.776906	-1.724	0.00355	0.0534423	no
XLOC_001106	XLOC_001106	Ume6p	CM001525.1:863843-866354	ST1	ST687	OK	65.0127	37.9563	-0.776382	-1.75496	0.00265	0.0431484	yes
XLOC_004686	XLOC_004686	Pup1p	CM001536.1:630724-631510	ST1	ST687	OK	181.767	311.318	0.776299	1.58439	0.0075	0.0917807	no
XLOC_004230	XLOC_004230	Rpl16bp	CM001535.1:487153-488930	ST1	ST687	OK	357.68	612.56	0.776183	1.40337	0.0206	0.191667	no
XLOC_000686	XLOC_000686	Ses1p	CM001525.1:488472-489861	ST1	ST687	OK	132.251	226.433	0.775807	1.5536	0.0085	0.101233	no
XLOC_002672	XLOC_002672	Ima5p	CM001531.1:5424-18130	ST1	ST687	OK	11.6337	6.79502	-0.775763	-0.369694	0.669	0.999492	no
XLOC_000105	XLOC_000105	Pre7p	CM001523.1:130459-136625	ST1	ST687	OK	243.421	416.685	0.775505	0.971129	0.10915	0.593858	no
XLOC_003729	XLOC_003729	Gas3p	CM001534.1:691518-693093	ST1	ST687	OK	40.6577	69.5912	0.775376	1.68608	0.00455	0.0643866	no
XLOC_004762	XLOC_004762	Tye7p	CM001536.1:849414-1006527	ST1	ST687	OK	69.3812	118.712	0.774849	0.171395	0.6473	0.999492	no
XLOC_002447	XLOC_002447	Por2p	CM001530.1:140759-141605	ST1	ST687	OK	18.9985	32.5066	0.774844	1.36561	0.0205	0.190965	no
XLOC_001188	XLOC_001188	Trs120p	CM001525.1:1180446-1435376	ST1	ST687	OK	14.146	24.1977	0.774476	0.135475	0.6031	0.999492	no
XLOC_005026	XLOC_005026	Alg5p	CM001537.1:52891-211818	ST1	ST687	OK	29.9295	51.1922	0.774359	0.104256	0.63845	0.999492	no
XLOC_005134	XLOC_005134	hypothetical protein	CM001537.1:603883-607285	ST1	ST687	OK	50.0795	29.2795	-0.774328	-1.73866	0.00275	0.0439492	yes
XLOC_003271	XLOC_003271	Mms22p	CM001533.1:556940-897121	ST1	ST687	OK	20.0415	11.7177	-0.774304	-0.115002	0.6082	0.999492	no
XLOC_002811	XLOC_002811	hypothetical protein	CM001531.1:629755-710825	ST1	ST687	OK	13.9892	23.9262	0.774279	0.103621	0.5878	0.999492	no
XLOC_004355	XLOC_004355	Gas5p	CM001536.1:218845-446722	ST1	ST687	OK	134.327	229.698	0.773989	0.242375	0.73	0.999492	no
XLOC_001400	XLOC_001400	Gly1p	CM001526.1:64963-71282	ST1	ST687	OK	133.87	228.908	0.773938	0.706501	0.23005	0.913242	no
XLOC_004922	XLOC_004922	Vma13p	CM001537.1:643810-647138	ST1	ST687	OK	130.281	222.744	0.773766	0.237232	0.45325	0.999492	no
XLOC_004660	XLOC_004660	Vam3p	CM001536.1:515305-520034	ST1	ST687	OK	88.2536	51.6373	-0.773242	-0.646444	0.2686	0.982846	no
XLOC_000800	XLOC_000800	Hrq1p	CM001525.1:1038373-1041607	ST1	ST687	OK	42.7312	25.003	-0.773188	-1.7479	0.00245	0.0408753	yes
XLOC_000661	XLOC_000661	Prm7p	CM001525.1:380844-384447	ST1	ST687	OK	6.59575	11.2719	0.773118	0.629826	0.26795	0.98273	no
XLOC_001822	XLOC_001822	Psd2p	CM001528.1:650891-936588	ST1	ST687	OK	19.5209	33.3579	0.773008	0.141487	0.6124	0.999492	no
XLOC_003253	XLOC_003253	Mcm5p	CM001533.1:556940-897121	ST1	ST687	OK	39.857	68.1047	0.77292	0.151588	0.63585	0.999492	no
XLOC_005079	XLOC_005079	Fmp30p	CM001537.1:357947-359354	ST1	ST687	OK	19.7981	33.8268	0.772802	1.60045	0.007	0.0874494	no
XLOC_003349	XLOC_003349	Rix7p	CM001533.1:55639-58153	ST1	ST687	OK	18.9927	32.4424	0.772436	1.72611	0.0034	0.0516336	no
XLOC_004819	XLOC_004819	Pcl8p	CM001537.1:52891-211818	ST1	ST687	OK	36.0427	21.1125	-0.771608	-0.10979	0.59785	0.999492	no
XLOC_003669	XLOC_003669	Ctf13p	CM001534.1:449932-451369	ST1	ST687	OK	12.1749	20.7695	0.770563	1.4211	0.0147	0.150243	no
XLOC_002585	XLOC_002585	Tdh1p	CM001531.1:320738-437370	ST1	ST687	OK	397.557	233.05	-0.770521	-0.289044	0.75685	0.999492	no
XLOC_003969	XLOC_003969	Pcl1p	CM001535.1:81516-83541	ST1	ST687	OK	73.6954	125.695	0.770283	1.22496	0.0685	0.437894	no
XLOC_003863	XLOC_003863	Asc1p,Spc24p	CM001534.1:492465-496447	ST1	ST687	OK	493.453	841.502	0.770053	1.13716	0.07895	0.479491	no
XLOC_004792	XLOC_004792	Sam3p,Sam4p	CM001537.1:19162-32748	ST1	ST687	OK	88.9639	151.666	0.769607	0.723993	0.19305	0.831263	no
XLOC_003490	XLOC_003490	Ysh1p	CM001533.1:556940-897121	ST1	ST687	OK	14.3972	24.5312	0.768824	0.0909528	0.56965	0.999492	no
XLOC_001563	XLOC_001563	Aad16p,Aad6p	CM001527.1:9494-24404	ST1	ST687	OK	44.7788	76.2677	0.768255	0.37006	0.3018	0.999492	no
XLOC_004627	XLOC_004627	Hsp10p	CM001536.1:218845-446722	ST1	ST687	OK	1108.28	1887.56	0.7682	0.238051	0.7264	0.999492	no
XLOC_002307	XLOC_002307	Mtc6p	CM001529.1:390422-394178	ST1	ST687	OK	55.8219	32.7765	-0.768169	-0.887501	0.1242	0.647454	no
XLOC_004604	XLOC_004604	Sil1p	CM001536.1:218845-446722	ST1	ST687	OK	29.5519	50.328	0.76811	0.104129	0.59515	0.999492	no
XLOC_001507	XLOC_001507	Agp3p	CM001527.1:9494-24404	ST1	ST687	OK	50.9508	29.9215	-0.767922	-0.517	0.38235	0.999492	no
XLOC_003413	XLOC_003413	Ioc2p	CM001533.1:201855-533414	ST1	ST687	OK	26.2167	44.6374	0.767767	0.133367	0.59085	0.999492	no
XLOC_000958	XLOC_000958	hypothetical protein	CM001525.1:114905-375378	ST1	ST687	OK	75.1639	127.97	0.767698	0.0792945	0.6392	0.999492	no
XLOC_001542	XLOC_001542	Ioc3p	CM001527.1:166020-168384	ST1	ST687	OK	19.7068	33.551	0.767658	1.72204	0.0021	0.0366054	yes
XLOC_004496	XLOC_004496	Ytm1p	CM001536.1:832583-840914	ST1	ST687	OK	35.6022	60.6109	0.767611	0.39353	0.5796	0.999492	no
XLOC_004113	XLOC_004113	Dbp6p	CM001535.1:689343-691233	ST1	ST687	OK	18.812	32.0189	0.767268	1.64296	0.00615	0.0792474	no
XLOC_000215	XLOC_000215	Dad3p	CM001523.1:678754-679039	ST1	ST687	OK	148.255	87.1484	-0.766538	-1.26989	0.02855	0.242185	no
XLOC_002747	XLOC_002747	Nup192p	CM001531.1:320738-437370	ST1	ST687	OK	13.0399	22.1812	0.766409	0.184266	0.66625	0.999492	no
XLOC_003545	XLOC_003545	hypothetical protein	CM001533.1:917202-922104	ST1	ST687	OK	106.829	62.8355	-0.765658	-0.443769	0.4452	0.999492	no
XLOC_003107	XLOC_003107	Dad2p	CM001532.1:596075-596477	ST1	ST687	OK	50.7297	29.8435	-0.765414	-1.1448	0.04695	0.337719	no
XLOC_002142	XLOC_002142	Trm5p	CM001529.1:228098-230862	ST1	ST687	OK	18.1764	30.8924	0.765188	0.250778	0.4532	0.999492	no
XLOC_004273	XLOC_004273	Lys9p,Mso1p	CM001535.1:705373-709668	ST1	ST687	OK	267.678	454.78	0.764668	1.08173	0.0604	0.401275	no
XLOC_002882	XLOC_002882	hypothetical protein	CM001532.1:140656-363851	ST1	ST687	OK	135.376	79.6929	-0.764454	-0.133638	0.6252	0.999492	no
XLOC_004413	XLOC_004413	Ras1p	CM001536.1:515305-520034	ST1	ST687	OK	35.1167	59.6488	0.764336	0.360738	0.46725	0.999492	no
XLOC_001431	XLOC_001431	Aca1p,Erg28p,Mei4p,Sah1p	CM001526.1:233128-239928	ST1	ST687	OK	370.276	628.813	0.764028	0.905112	0.1149	0.614405	no
XLOC_005091	XLOC_005091	Rps9ap	CM001537.1:404880-411254	ST1	ST687	OK	42.5212	72.2092	0.764	0.373742	0.67715	0.999492	no
XLOC_000519	XLOC_000519	hypothetical protein	CM001524.1:95647-101347	ST1	ST687	OK	234.97	138.427	-0.763357	-0.776536	0.17825	0.796623	no
XLOC_003983	XLOC_003983	Fol1p	CM001535.1:140620-352819	ST1	ST687	OK	22.7922	38.6442	0.761712	0.13034	0.61785	0.999492	no
XLOC_004949	XLOC_004949	Pre2p	CM001537.1:695350-785695	ST1	ST687	OK	264.639	448.635	0.761517	0.387117	0.5083	0.999492	no
XLOC_003207	XLOC_003207	Cbf5p,Nop56p	CM001533.1:201855-533414	ST1	ST687	OK	169.123	286.684	0.761392	0.25975	0.40965	0.999492	no
XLOC_004320	XLOC_004320	hypothetical protein	CM001536.1:138169-139096	ST1	ST687	OK	64.9657	110.118	0.761301	1.61002	0.0072	0.0893029	no
XLOC_001032	XLOC_001032	Tpi1p	CM001525.1:554699-555446	ST1	ST687	OK	1222.19	2071.5	0.761211	1.32607	0.0266	0.230031	no
XLOC_002518	XLOC_002518	-	CM001530.1:11291-12793	ST1	ST687	OK	12.5653	7.41356	-0.761206	-1.24133	0.0325	0.262389	no
XLOC_003216	XLOC_003216	Ups1p	CM001533.1:201855-533414	ST1	ST687	OK	175.65	103.667	-0.76075	-0.0560962	0.58865	0.999492	no
XLOC_000310	XLOC_000310	Ypk3p	CM001523.1:180608-480595	ST1	ST687	OK	28.0304	47.4887	0.760594	0.149896	0.6783	0.999492	no
XLOC_000777	XLOC_000777	Hem1p	CM001525.1:920714-926813	ST1	ST687	OK	134.695	79.5287	-0.760146	-0.536902	0.4453	0.999492	no
XLOC_002872	XLOC_002872	Pgm1p	CM001532.1:140656-363851	ST1	ST687	OK	57.501	97.3459	0.759533	0.158339	0.6292	0.999492	no
XLOC_000290	XLOC_000290	Sla1p	CM001523.1:180608-480595	ST1	ST687	OK	148.771	87.9118	-0.758966	-0.372897	0.4741	0.999492	no
XLOC_004620	XLOC_004620	Izh2p	CM001536.1:218845-446722	ST1	ST687	OK	88.9433	150.469	0.758505	0.150703	0.63625	0.999492	no
XLOC_004931	XLOC_004931	Smk1p	CM001537.1:666244-667411	ST1	ST687	OK	58.5903	34.6652	-0.757176	-1.65487	0.0033	0.0504595	no
XLOC_004512	XLOC_004512	Bud7p	CM001536.1:849414-1006527	ST1	ST687	OK	35.0203	59.1719	0.756723	0.182256	0.66255	0.999492	no
XLOC_002653	XLOC_002653	hypothetical protein	CM001531.1:623183-624023	ST1	ST687	OK	22.2864	37.649	0.756449	1.35304	0.02115	0.195965	no
XLOC_003306	XLOC_003306	hypothetical protein	CM001533.1:917202-922104	ST1	ST687	OK	209.951	124.288	-0.756371	-0.947995	0.1083	0.590059	no
XLOC_001230	XLOC_001230	Sam2p	CM001525.1:1449758-1453158	ST1	ST687	OK	461.009	778.51	0.755922	1.13719	0.0934	0.537274	no
XLOC_003202	XLOC_003202	Stm1p	CM001533.1:201855-533414	ST1	ST687	OK	472.874	798.532	0.755896	0.293836	0.7293	0.999492	no
XLOC_004495	XLOC_004495	Pac1p	CM001536.1:826155-827640	ST1	ST687	OK	5.9408	10.0293	0.755489	1.13511	0.04965	0.350341	no
XLOC_002931	XLOC_002931	Mrt4p	CM001532.1:425918-426629	ST1	ST687	OK	71.2331	120.227	0.755143	1.54857	0.0094	0.108869	no
XLOC_004322	XLOC_004322	Msh2p	CM001536.1:141346-144241	ST1	ST687	OK	21.0706	35.5537	0.754765	1.69864	0.00315	0.0486437	yes
XLOC_001050	XLOC_001050	Rrp1p	CM001525.1:616509-617346	ST1	ST687	OK	36.464	61.5171	0.754514	1.47914	0.01265	0.13487	no
XLOC_005124	XLOC_005124	Icl2p	CM001537.1:567243-568971	ST1	ST687	OK	214.839	127.35	-0.754453	-1.67729	0.00425	0.0610854	no
XLOC_000266	XLOC_000266	Cmc2p	CM001523.1:101452-107179	ST1	ST687	OK	286.011	169.56	-0.754277	-0.403584	0.55305	0.999492	no
XLOC_003091	XLOC_003091	Spc34p	CM001532.1:510687-511609	ST1	ST687	OK	69.9282	41.4608	-0.754127	-1.61349	0.00525	0.0709388	no
XLOC_000541	XLOC_000541	Npp1p	CM001524.1:124493-294129	ST1	ST687	OK	90.7629	53.8213	-0.753924	-0.242753	0.54445	0.999492	no
XLOC_003692	XLOC_003692	hypothetical protein	CM001534.1:547882-641461	ST1	ST687	OK	30.8346	51.9669	0.753043	0.108179	0.6113	0.999492	no
XLOC_004769	XLOC_004769	Pde2p	CM001536.1:1013062-1014643	ST1	ST687	OK	57.8997	34.376	-0.752156	-1.73805	0.00275	0.0439492	yes
XLOC_001295	XLOC_001295	Pac2p	CM001526.1:162352-163909	ST1	ST687	OK	41.9602	24.9149	-0.752014	-1.66407	0.0038	0.0563341	no
XLOC_002061	XLOC_002061	Mes1p	CM001528.1:1019269-1021525	ST1	ST687	OK	64.0381	107.844	0.751943	1.60388	0.00475	0.0660755	no
XLOC_000492	XLOC_000492	Abp1p	CM001524.1:124493-294129	ST1	ST687	OK	60.8818	102.524	0.751882	0.206517	0.70155	0.999492	no
XLOC_004837	XLOC_004837	Tco89p	CM001537.1:52891-211818	ST1	ST687	OK	80.1751	47.6188	-0.751623	-0.209121	0.71685	0.999492	no
XLOC_003136	XLOC_003136	Yeh1p	CM001533.1:110595-112317	ST1	ST687	OK	52.4008	88.1776	0.750822	1.6803	0.0041	0.0597571	no
XLOC_001967	XLOC_001967	Cax4p	CM001528.1:314750-650584	ST1	ST687	OK	17.6382	29.6627	0.749948	0.0486409	0.6183	0.999492	no
XLOC_003697	XLOC_003697	hypothetical protein	CM001534.1:547882-641461	ST1	ST687	OK	100.188	59.5779	-0.74986	-0.196501	0.6886	0.999492	no
XLOC_004917	XLOC_004917	Csr2p	CM001537.1:627856-631222	ST1	ST687	OK	110.807	65.9137	-0.749393	-1.6048	0.0054	0.0722134	no
XLOC_002285	XLOC_002285	Hxt1p	CM001529.1:284047-285760	ST1	ST687	OK	34.8174	20.7292	-0.748147	-1.63325	0.005	0.0682719	no
XLOC_001478	XLOC_001478	hypothetical protein	CM001526.1:433707-496774	ST1	ST687	OK	56.4577	94.8009	0.747729	0.160406	0.56585	0.999492	no
XLOC_000535	XLOC_000535	hypothetical protein	CM001524.1:124493-294129	ST1	ST687	OK	16.2497	27.2828	0.747584	0.0728108	0.6037	0.999492	no
XLOC_003982	XLOC_003982	Orc5p	CM001535.1:140620-352819	ST1	ST687	OK	30.6167	51.3925	0.747242	0.107566	0.6061	0.999492	no
XLOC_004522	XLOC_004522	Pdr10p	CM001536.1:849414-1006527	ST1	ST687	OK	48.8068	29.08	-0.747055	-0.243661	0.75535	0.999492	no
XLOC_002722	XLOC_002722	Tok1p	CM001531.1:237207-239283	ST1	ST687	OK	90.935	54.2043	-0.746427	-1.63376	0.00555	0.0735245	no
XLOC_000030	XLOC_000030	Fun14p	CM001522.1:137073-137670	ST1	ST687	OK	207.88	123.966	-0.745806	-1.745	0.0027	0.043643	yes
XLOC_004850	XLOC_004850	Poc4p	CM001537.1:280143-281504	ST1	ST687	OK	20.2141	33.8685	0.744582	0.88117	0.15655	0.740461	no
XLOC_001078	XLOC_001078	Pex7p	CM001525.1:732910-734038	ST1	ST687	OK	79.9356	47.7136	-0.744437	-1.70333	0.00365	0.0545782	no
XLOC_001940	XLOC_001940	Aga2p	CM001528.1:314750-650584	ST1	ST687	OK	80.0561	134.113	0.744368	0.0433131	0.6284	0.999492	no
XLOC_000585	XLOC_000585	Shs1p	CM001525.1:51110-67272	ST1	ST687	OK	57.3737	96.1105	0.744303	0.50092	0.36815	0.999492	no
XLOC_004327	XLOC_004327	Ira2p	CM001536.1:170823-177852	ST1	ST687	OK	13.8727	8.28391	-0.743859	-1.66597	0.00375	0.0556989	no
XLOC_003453	XLOC_003453	Atg26p	CM001533.1:201855-533414	ST1	ST687	OK	96.2137	57.4858	-0.743038	-0.231479	0.73775	0.999492	no
XLOC_001897	XLOC_001897	Pmr1p	CM001528.1:187842-190695	ST1	ST687	OK	176.705	105.594	-0.742805	-1.60889	0.00565	0.074406	no
XLOC_004443	XLOC_004443	Swt1p	CM001536.1:631909-648884	ST1	ST687	OK	74.7108	124.994	0.742474	0.343275	0.5756	0.999492	no
XLOC_000267	XLOC_000267	Pth2p	CM001523.1:101452-107179	ST1	ST687	OK	56.7948	94.968	0.741682	0.304488	0.638	0.999492	no
XLOC_002590	XLOC_002590	hypothetical protein	CM001531.1:320738-437370	ST1	ST687	OK	103.891	62.1316	-0.741673	-0.235052	0.75555	0.999492	no
XLOC_002321	XLOC_002321	Aim18p,Aim46p,Nbl1p	CM001529.1:481803-492086	ST1	ST687	OK	314.274	187.961	-0.741592	-0.584875	0.16935	0.773731	no
XLOC_003739	XLOC_003739	Bch1p,Taf9p	CM001534.1:733919-740832	ST1	ST687	OK	144.37	241.375	0.741509	0.664553	0.2305	0.913898	no
XLOC_001894	XLOC_001894	Sae2p,hypothetical protein	CM001528.1:163599-180712	ST1	ST687	OK	43.9758	26.3204	-0.740531	-0.555479	0.3834	0.999492	no
XLOC_003909	XLOC_003909	Cox7p,Pet111p	CM001534.1:767194-776768	ST1	ST687	OK	2086.82	1249.27	-0.740215	-0.23125	0.7191	0.999492	no
XLOC_000237	XLOC_000237	hypothetical protein	CM001523.1:770469-771753	ST1	ST687	OK	473.641	283.584	-0.740021	-1.62333	0.00495	0.0678272	no
XLOC_004629	XLOC_004629	hypothetical protein	CM001536.1:218845-446722	ST1	ST687	OK	41.3715	24.7833	-0.73927	-0.123183	0.6263	0.999492	no
XLOC_000298	XLOC_000298	Flr1p,Hhf2p	CM001523.1:180608-480595	ST1	ST687	OK	1324.63	2210.55	0.738813	0.349783	0.48975	0.999492	no
XLOC_002557	XLOC_002557	Asf1p	CM001531.1:172025-179592	ST1	ST687	OK	61.0333	101.811	0.73822	0.470829	0.39905	0.999492	no
XLOC_001410	XLOC_001410	Pmp2p	CM001526.1:109181-128936	ST1	ST687	OK	196.87	328.368	0.738073	0.0575827	0.6052	0.999492	no
XLOC_004550	XLOC_004550	Enb1p,hypothetical protein	CM001536.1:12462-22209	ST1	ST687	OK	187.532	112.468	-0.737615	-0.792042	0.11505	0.614785	no
XLOC_004410	XLOC_004410	Arf3p	CM001536.1:502839-503391	ST1	ST687	OK	37.1001	61.8601	0.737586	1.2915	0.0279	0.23836	no
XLOC_000150	XLOC_000150	Aac3p	CM001523.1:180608-480595	ST1	ST687	NOTEST	2.24789	1.34819	-0.73755	0	1	1	no
XLOC_002121	XLOC_002121	Thr1p	CM001529.1:152706-153780	ST1	ST687	OK	81.0789	135.148	0.737146	1.55832	0.0088	0.103382	no
XLOC_002932	XLOC_002932	Cap1p	CM001532.1:428978-429785	ST1	ST687	OK	120.608	200.902	0.736161	1.59785	0.0061	0.0787988	no
XLOC_000064	XLOC_000064	Erp2p	CM001522.1:137857-138505	ST1	ST687	OK	49.8374	83.0095	0.736049	1.45193	0.0137	0.14255	no
XLOC_002100	XLOC_002100	Rps20p	CM001529.1:62868-70467	ST1	ST687	OK	802.082	1335.86	0.735949	0.616974	0.26835	0.982846	no
XLOC_003662	XLOC_003662	Sec14p	CM001534.1:414929-430018	ST1	ST687	OK	48.3402	80.5043	0.735841	0.384444	0.5384	0.999492	no
XLOC_004354	XLOC_004354	Opi10p	CM001536.1:218845-446722	ST1	ST687	OK	84.1784	140.169	0.735642	0.12095	0.64235	0.999492	no
XLOC_000061	XLOC_000061	Ntg1p	CM001522.1:124852-128262	ST1	ST687	OK	40.4748	67.3679	0.735036	0.499989	0.36405	0.999492	no
XLOC_002247	XLOC_002247	Ard1p	CM001529.1:123888-124605	ST1	ST687	OK	32.6718	54.3601	0.734504	1.32289	0.0272	0.233791	no
XLOC_002769	XLOC_002769	Ilv3p	CM001531.1:442279-448692	ST1	ST687	OK	203.192	338.028	0.7343	1.01277	0.09715	0.550906	no
XLOC_000279	XLOC_000279	Pet9p	CM001523.1:155464-159654	ST1	ST687	OK	670.995	1116.24	0.734273	1.27284	0.0312	0.256827	no
XLOC_000857	XLOC_000857	Mrp20p	CM001525.1:1180446-1435376	ST1	ST687	OK	192.133	115.497	-0.734248	-0.150179	0.6505	0.999492	no
XLOC_001164	XLOC_001164	Yps7p	CM001525.1:1171033-1172824	ST1	ST687	OK	166.863	100.333	-0.733862	-1.58784	0.0048	0.0662971	no
XLOC_003801	XLOC_003801	Rse1p	CM001534.1:179340-187277	ST1	ST687	OK	23.8865	39.7248	0.733845	0.763443	0.1981	0.842981	no
XLOC_003227	XLOC_003227	hypothetical protein	CM001533.1:556940-897121	ST1	ST687	OK	163.059	98.0791	-0.733373	-0.148339	0.65475	0.999492	no
XLOC_003257	XLOC_003257	Atp10p,Cst9p	CM001533.1:556940-897121	ST1	ST687	OK	1024.72	616.724	-0.732532	-0.341169	0.54055	0.999492	no
XLOC_002310	XLOC_002310	Lin1p	CM001529.1:394358-410522	ST1	ST687	OK	73.9811	44.5325	-0.732299	-0.50883	0.3862	0.999492	no
XLOC_002888	XLOC_002888	Yju2p	CM001532.1:140656-363851	ST1	ST687	OK	82.7921	49.8485	-0.731943	-0.0949892	0.6224	0.999492	no
XLOC_002365	XLOC_002365	Sga1p	CM001530.1:166983-172040	ST1	ST687	OK	31.8163	19.1578	-0.731835	-0.396879	0.49065	0.999492	no
XLOC_003867	XLOC_003867	Sas2p	CM001534.1:516842-517859	ST1	ST687	OK	65.4896	39.4351	-0.731786	-1.6139	0.0049	0.0673793	no
XLOC_000072	XLOC_000072	hypothetical protein	CM001522.1:176859-181089	ST1	ST687	OK	44.0254	26.5149	-0.73153	-0.813359	0.14745	0.714572	no
XLOC_005163	XLOC_005163	Cog4p	CM001537.1:695350-785695	ST1	ST687	OK	24.5504	40.7584	0.731354	0.221956	0.75975	0.999492	no
XLOC_002362	XLOC_002362	hypothetical protein	CM001530.1:152501-154592	ST1	ST687	OK	42.455	70.466	0.730992	1.69233	0.00255	0.0422269	yes
XLOC_003131	XLOC_003131	Hsp104p	CM001533.1:73627-76354	ST1	ST687	OK	852.749	1415.35	0.730969	1.48544	0.01025	0.116376	no
XLOC_002559	XLOC_002559	Cct7p	CM001531.1:190245-194027	ST1	ST687	OK	124.196	206.039	0.730294	1.26225	0.0293	0.245338	no
XLOC_003273	XLOC_003273	hypothetical protein	CM001533.1:556940-897121	ST1	ST687	OK	128.938	77.7269	-0.730196	-0.100903	0.61605	0.999492	no
XLOC_000580	XLOC_000580	Aim6p	CM001525.1:21631-31017	ST1	ST687	OK	166.644	100.461	-0.73014	-1.08841	0.06155	0.406299	no
XLOC_005216	XLOC_005216	-	JH711437.1:0-355	ST1	ST687	OK	144.569	87.1606	-0.730005	-1.35107	0.01835	0.176646	no
XLOC_003656	XLOC_003656	Rna14p	CM001534.1:386849-399685	ST1	ST687	OK	99.9215	60.2674	-0.729417	-0.703376	0.23405	0.920703	no
XLOC_004203	XLOC_004203	Alf1p	CM001535.1:140620-352819	ST1	ST687	OK	23.567	39.0661	0.729151	0.0623693	0.6026	0.999492	no
XLOC_003998	XLOC_003998	Ade12p	CM001535.1:140620-352819	ST1	ST687	OK	126.783	210.162	0.729147	0.201198	0.7192	0.999492	no
XLOC_004630	XLOC_004630	Ahc1p	CM001536.1:218845-446722	ST1	ST687	OK	186.426	112.47	-0.729066	-0.227354	0.74705	0.999492	no
XLOC_002041	XLOC_002041	Smi1p	CM001528.1:948997-950515	ST1	ST687	OK	110.197	182.656	0.729049	1.54233	0.00845	0.100791	no
XLOC_001670	XLOC_001670	Rck1p	CM001528.1:207294-208833	ST1	ST687	OK	5.65964	3.41465	-0.728975	-0.953489	0.0976	0.552451	no
XLOC_001633	XLOC_001633	Cse1p	CM001528.1:49211-52094	ST1	ST687	OK	33.6871	55.8078	0.72827	1.67137	0.0044	0.0627776	no
XLOC_004294	XLOC_004294	Bds1p,hypothetical protein	CM001536.1:1545-10733	ST1	ST687	OK	83.2416	137.894	0.728183	0.83041	0.19875	0.844344	no
XLOC_002255	XLOC_002255	Rpn1p	CM001529.1:154998-157980	ST1	ST687	OK	159.281	263.794	0.727837	1.55866	0.0055	0.0731735	no
XLOC_001449	XLOC_001449	hypothetical protein	CM001526.1:316763-317691	ST1	ST687	OK	440.546	266.063	-0.727525	-0.562049	0.34405	0.999492	no
XLOC_001693	XLOC_001693	Arc1p	CM001528.1:307617-308748	ST1	ST687	OK	165.939	274.695	0.727174	1.38587	0.01795	0.173762	no
XLOC_000842	XLOC_000842	Rga2p	CM001525.1:1180446-1435376	ST1	ST687	OK	25.961	42.9612	0.72669	0.150453	0.6542	0.999492	no
XLOC_003027	XLOC_003027	Srp21p	CM001532.1:140656-363851	ST1	ST687	OK	81.3799	134.632	0.726276	0.0823023	0.6106	0.999492	no
XLOC_002809	XLOC_002809	Ilm1p	CM001531.1:625847-626459	ST1	ST687	OK	69.1083	114.225	0.724946	1.5002	0.0115	0.125885	no
XLOC_004888	XLOC_004888	Lee1p	CM001537.1:444553-529425	ST1	ST687	OK	357.418	590.733	0.724896	0.314926	0.55635	0.999492	no
XLOC_004551	XLOC_004551	Cps1p	CM001536.1:35742-43342	ST1	ST687	OK	167.859	101.581	-0.72462	-0.676931	0.27465	0.99354	no
XLOC_002272	XLOC_002272	Ssz1p	CM001529.1:218688-220398	ST1	ST687	OK	137.582	227.333	0.724519	1.53438	0.0091	0.106265	no
XLOC_002384	XLOC_002384	Ulp2p	CM001530.1:284541-287646	ST1	ST687	OK	28.0075	16.9537	-0.724214	-1.62961	0.0062	0.0797597	no
XLOC_000126	XLOC_000126	Hht2p	CM001523.1:180608-480595	ST1	ST687	OK	729.481	1204.53	0.723525	0.324183	0.5359	0.999492	no
XLOC_004130	XLOC_004130	Kre1p	CM001535.1:27121-28063	ST1	ST687	OK	510.021	309.127	-0.722357	-1.58508	0.0053	0.0715523	no
XLOC_002296	XLOC_002296	hypothetical protein	CM001529.1:358513-361066	ST1	ST687	OK	68.3432	41.4272	-0.722219	-1.62306	0.0049	0.0673793	no
XLOC_004329	XLOC_004329	Avo1p	CM001536.1:181436-186560	ST1	ST687	OK	26.3968	16.0009	-0.722211	-0.669975	0.2456	0.941628	no
XLOC_002417	XLOC_002417	Mga2p	CM001530.1:410416-425456	ST1	ST687	OK	25.7749	42.4959	0.721358	0.212438	0.73545	0.999492	no
XLOC_004560	XLOC_004560	Rpl25p	CM001536.1:80210-83038	ST1	ST687	OK	171.092	103.831	-0.72054	-0.296271	0.69765	0.999492	no
XLOC_002416	XLOC_002416	Mga2p	CM001530.1:407784-410193	ST1	ST687	OK	20.3533	33.5374	0.720512	1.68155	0.00425	0.0610854	no
XLOC_001922	XLOC_001922	Mf(alpha)2p	CM001528.1:314750-650584	ST1	ST687	OK	16.6665	27.4545	0.720093	0.0276006	0.6006	0.999492	no
XLOC_000947	XLOC_000947	Dhh1p	CM001525.1:114905-375378	ST1	ST687	OK	45.3514	27.5349	-0.719886	-0.100269	0.515	0.999492	no
XLOC_002828	XLOC_002828	-	CM001531.1:320738-437370	ST1	ST687	OK	45.2698	27.4964	-0.719309	-0.0432772	0.5964	0.999492	no
XLOC_005109	XLOC_005109	Svl3p	CM001537.1:444553-529425	ST1	ST687	OK	95.4044	57.9522	-0.719193	-0.266855	0.7847	0.999492	no
XLOC_002566	XLOC_002566	Mrpl49p,Phs1p	CM001531.1:227982-233253	ST1	ST687	OK	114.46	188.41	0.719035	1.01408	0.09045	0.524765	no
XLOC_002392	XLOC_002392	Tir3p	CM001530.1:325738-326548	ST1	ST687	OK	34.8752	21.1923	-0.718661	-1.26377	0.0298	0.248722	no
XLOC_005021	XLOC_005021	Iqg1p	CM001537.1:52891-211818	ST1	ST687	OK	21.1369	34.7803	0.718511	0.184823	0.69755	0.999492	no
XLOC_000859	XLOC_000859	Siz1p	CM001525.1:1180446-1435376	ST1	ST687	OK	59.2265	35.999	-0.718285	-0.16186	0.51075	0.999492	no
XLOC_001432	XLOC_001432	Sap1p	CM001526.1:241988-244685	ST1	ST687	OK	77.6903	47.2257	-0.718163	-1.59793	0.0057	0.0748744	no
XLOC_004029	XLOC_004029	Srv2p	CM001535.1:353286-368543	ST1	ST687	OK	100.259	164.926	0.718088	0.554084	0.39225	0.999492	no
XLOC_001722	XLOC_001722	hypothetical protein	CM001528.1:314750-650584	ST1	ST687	OK	187.058	113.727	-0.717906	-0.0883021	0.62415	0.999492	no
XLOC_003640	XLOC_003640	Ubc7p	CM001534.1:313410-313908	ST1	ST687	OK	289.792	176.189	-0.717896	-1.63572	0.00465	0.0653266	no
XLOC_003940	XLOC_003940	Adh6p,Fet4p	CM001534.1:903019-909230	ST1	ST687	OK	159.342	261.868	0.716711	0.855433	0.15505	0.736737	no
XLOC_004097	XLOC_004097	Swm2p,Vps27p	CM001535.1:629591-637238	ST1	ST687	OK	141.249	85.9535	-0.716615	-1.09919	0.0529	0.36728	no
XLOC_000377	XLOC_000377	Pop7p	CM001523.1:565176-571980	ST1	ST687	OK	130.049	79.1469	-0.716448	-0.370708	0.6029	0.999492	no
XLOC_003894	XLOC_003894	Efr3p	CM001534.1:685415-687764	ST1	ST687	OK	23.3502	38.3423	0.715501	1.63567	0.0055	0.0731735	no
XLOC_001216	XLOC_001216	Pex29p	CM001525.1:1180446-1435376	ST1	ST687	OK	104.568	63.692	-0.715259	-0.167914	0.6854	0.999492	no
XLOC_005155	XLOC_005155	hypothetical protein	CM001537.1:695350-785695	ST1	ST687	OK	40.8514	24.8851	-0.715104	-0.136017	0.6806	0.999492	no
XLOC_005075	XLOC_005075	Pex25p	CM001537.1:337384-338569	ST1	ST687	OK	69.1539	113.464	0.714358	1.62366	0.00425	0.0610854	no
XLOC_001063	XLOC_001063	hypothetical protein	CM001525.1:663704-670407	ST1	ST687	OK	28.6018	46.9218	0.714152	0.950297	0.1007	0.562633	no
XLOC_002660	XLOC_002660	Xpt1p	CM001531.1:629755-710825	ST1	ST687	OK	217.424	132.546	-0.714013	-0.183627	0.70165	0.999492	no
XLOC_003932	XLOC_003932	Atm1p	CM001534.1:862084-864157	ST1	ST687	OK	23.114	37.9027	0.713534	1.55724	0.00905	0.105839	no
XLOC_003443	XLOC_003443	Pus5p	CM001533.1:201855-533414	ST1	ST687	OK	52.2045	31.8368	-0.71348	-0.0689897	0.6367	0.999492	no
XLOC_000036	XLOC_000036	Ade1p	CM001522.1:163193-165885	ST1	ST687	OK	141.465	231.943	0.713324	1.1367	0.05065	0.355784	no
XLOC_003101	XLOC_003101	Bet3p	CM001532.1:567138-575855	ST1	ST687	OK	147.373	241.597	0.713131	0.359278	0.5121	0.999492	no
XLOC_000490	XLOC_000490	Trx3p	CM001524.1:124493-294129	ST1	ST687	OK	359.88	219.618	-0.712518	-0.136905	0.64805	0.999492	no
XLOC_000732	XLOC_000732	Hpr1p	CM001525.1:723015-727241	ST1	ST687	OK	20.9052	34.2511	0.712292	0.854452	0.1309	0.666097	no
XLOC_003869	XLOC_003869	Jlp2p	CM001534.1:529457-530084	ST1	ST687	OK	21.3678	35.007	0.712207	1.10473	0.0573	0.387628	no
XLOC_002050	XLOC_002050	-	CM001528.1:982000-994757	ST1	ST687	OK	220.267	134.475	-0.71192	-0.155977	0.6846	0.999492	no
XLOC_003920	XLOC_003920	hypothetical protein	CM001534.1:819286-820909	ST1	ST687	OK	16.91	10.3269	-0.711468	-1.29692	0.02605	0.22666	no
XLOC_004761	XLOC_004761	hypothetical protein	CM001536.1:849414-1006527	ST1	ST687	OK	44.8962	73.5125	0.711398	0.119149	0.6553	0.999492	no
XLOC_000166	XLOC_000166	Ccz1p	CM001523.1:490931-493046	ST1	ST687	OK	12.2055	19.9787	0.710926	1.44563	0.01285	0.136163	no
XLOC_000711	XLOC_000711	Pet100p	CM001525.1:602074-602410	ST1	ST687	OK	172.724	105.586	-0.71005	-1.34244	0.0233	0.210254	no
XLOC_003194	XLOC_003194	hypothetical protein	CM001533.1:201855-533414	ST1	ST687	OK	17.3689	28.4096	0.709875	0.064218	0.5898	0.999492	no
XLOC_000292	XLOC_000292	Hta2p	CM001523.1:180608-480595	ST1	ST687	OK	160.295	262.159	0.709712	0.170641	0.7551	0.999492	no
XLOC_001791	XLOC_001791	Dam1p	CM001528.1:650891-936588	ST1	ST687	OK	37.2857	60.9692	0.70946	0.089666	0.60875	0.999492	no
XLOC_000273	XLOC_000273	Erd2p	CM001523.1:130459-136625	ST1	ST687	OK	128.096	209.425	0.709205	0.576307	0.33	0.999492	no
XLOC_001486	XLOC_001486	hypothetical protein	CM001526.1:433707-496774	ST1	ST687	OK	58.0149	94.8135	0.708668	0.216314	0.5929	0.999492	no
XLOC_004752	XLOC_004752	Ldb19p	CM001536.1:849414-1006527	ST1	ST687	OK	81.8211	50.0699	-0.708529	-0.214508	0.748	0.999492	no
XLOC_002850	XLOC_002850	Ash1p	CM001532.1:84530-96179	ST1	ST687	OK	56.6229	92.5153	0.708306	0.437097	0.32915	0.999492	no
XLOC_003315	XLOC_003315	Tus1p	CM001533.1:966311-971525	ST1	ST687	OK	28.2644	17.3022	-0.708027	-1.60089	0.0045	0.0638532	no
XLOC_003077	XLOC_003077	Fox2p	CM001532.1:454022-456725	ST1	ST687	OK	550.213	336.999	-0.707246	-1.49347	0.009	0.105413	no
XLOC_001879	XLOC_001879	Vrg4p	CM001528.1:73935-81220	ST1	ST687	OK	50.0514	30.6616	-0.706978	-0.672491	0.23535	0.922785	no
XLOC_004091	XLOC_004091	Pbi2p	CM001535.1:596380-599475	ST1	ST687	OK	825.432	1347.02	0.706549	0.498247	0.39615	0.999492	no
XLOC_002168	XLOC_002168	Ans1p	CM001529.1:351937-357327	ST1	ST687	OK	8.20641	5.02878	-0.706543	-0.327683	0.62795	0.999492	no
XLOC_000160	XLOC_000160	Alg1p	CM001523.1:180608-480595	ST1	ST687	OK	50.8758	83.0215	0.706504	0.195103	0.5915	0.999492	no
XLOC_001525	XLOC_001525	hypothetical protein	CM001527.1:106507-108568	ST1	ST687	OK	16.5921	10.1693	-0.706277	-0.563073	0.30685	0.999492	no
XLOC_001389	XLOC_001389	hypothetical protein	CM001526.1:21163-31883	ST1	ST687	OK	52.7699	86.0925	0.706172	0.206913	0.67165	0.999492	no
XLOC_000069	XLOC_000069	Ade1p	CM001522.1:163193-165885	ST1	ST687	OK	152.908	249.417	0.705903	0.449205	0.41695	0.999492	no
XLOC_004067	XLOC_004067	Aqr1p,Rpl9bp,Sun4p	CM001535.1:493511-501061	ST1	ST687	OK	446.333	727.982	0.705783	0.561105	0.32935	0.999492	no
XLOC_000141	XLOC_000141	hypothetical protein	CM001523.1:180608-480595	ST1	ST687	OK	116.761	190.428	0.705684	0.325189	0.44675	0.999492	no
XLOC_002031	XLOC_002031	Sng1p	CM001528.1:650891-936588	ST1	ST687	OK	81.7269	50.1365	-0.70495	-0.143203	0.70195	0.999492	no
XLOC_004812	XLOC_004812	Fas2p	CM001537.1:52891-211818	ST1	ST687	OK	143.025	233.14	0.70493	0.49097	0.39835	0.999492	no
XLOC_004599	XLOC_004599	Spe2p	CM001536.1:218845-446722	ST1	ST687	OK	38.6563	63.0043	0.704746	0.104555	0.66575	0.999492	no
XLOC_004362	XLOC_004362	Esc8p	CM001536.1:218845-446722	ST1	ST687	OK	19.2327	31.3463	0.704729	0.102585	0.62145	0.999492	no
XLOC_002630	XLOC_002630	Tor1p	CM001531.1:541775-549188	ST1	ST687	OK	19.2087	11.7881	-0.70443	-1.61073	0.00535	0.0720399	no
XLOC_001010	XLOC_001010	Med2p	CM001525.1:439876-441172	ST1	ST687	OK	142.371	87.3723	-0.704407	-1.60505	0.00465	0.0653266	no
XLOC_002933	XLOC_002933	Rpl14ap	CM001532.1:431499-439217	ST1	ST687	OK	420.399	685.009	0.704363	0.3523	0.51145	0.999492	no
XLOC_003238	XLOC_003238	Yef3p	CM001533.1:556940-897121	ST1	ST687	OK	551.445	898.381	0.70411	0.563001	0.34075	0.999492	no
XLOC_003279	XLOC_003279	Rpp0p	CM001533.1:556940-897121	ST1	ST687	OK	423.452	689.841	0.704064	0.266495	0.7526	0.999492	no
XLOC_002415	XLOC_002415	Dal2p	CM001530.1:402467-403499	ST1	ST687	OK	275.929	449.452	0.703871	1.35302	0.0227	0.206034	no
XLOC_002832	XLOC_002832	-	CM001531.1:629755-710825	ST1	ST687	OK	34.2608	21.0362	-0.703689	-0.0659392	0.64705	0.999492	no
XLOC_000986	XLOC_000986	Pex19p	CM001525.1:114905-375378	ST1	ST687	OK	212.231	130.316	-0.703621	-0.167593	0.68215	0.999492	no
XLOC_005031	XLOC_005031	Pus1p	CM001537.1:52891-211818	ST1	ST687	OK	36.793	59.913	0.703438	0.138497	0.65605	0.999492	no
XLOC_000351	XLOC_000351	Cbp6p	CM001523.1:180608-480595	ST1	ST687	OK	90.7542	55.7346	-0.703393	-0.095056	0.6371	0.999492	no
XLOC_003200	XLOC_003200	hypothetical protein	CM001533.1:201855-533414	ST1	ST687	OK	141.236	229.96	0.703277	0.0331496	0.60625	0.999492	no
XLOC_004197	XLOC_004197	Ria1p	CM001535.1:140620-352819	ST1	ST687	OK	21.1881	34.4983	0.703275	0.132041	0.6492	0.999492	no
XLOC_004634	XLOC_004634	Dbp5p	CM001536.1:218845-446722	ST1	ST687	OK	60.5145	98.529	0.703267	0.186381	0.5833	0.999492	no
XLOC_003523	XLOC_003523	Nit3p	CM001533.1:556940-897121	ST1	ST687	OK	116.598	189.821	0.703094	0.139924	0.53335	0.999492	no
XLOC_002596	XLOC_002596	Kar2p	CM001531.1:320738-437370	ST1	ST687	OK	276.889	450.585	0.702492	0.433321	0.44795	0.999492	no
XLOC_000554	XLOC_000554	Bud23p	CM001524.1:124493-294129	ST1	ST687	OK	129.45	79.5495	-0.702476	-0.130343	0.6545	0.999492	no
XLOC_002254	XLOC_002254	Mas2p	CM001529.1:151012-152461	ST1	ST687	OK	47.5181	77.3196	0.702357	1.63046	0.0047	0.0656145	no
XLOC_003865	XLOC_003865	Ade17p	CM001534.1:499653-503808	ST1	ST687	OK	165.061	268.549	0.702189	0.890735	0.1907	0.826402	no
XLOC_004255	XLOC_004255	Mrp7p	CM001535.1:607260-616410	ST1	ST687	OK	198.168	121.806	-0.702135	-0.419508	0.47485	0.999492	no
XLOC_001099	XLOC_001099	hypothetical protein	CM001525.1:831580-836896	ST1	ST687	OK	194.679	119.688	-0.701827	-0.900642	0.12465	0.64893	no
XLOC_004262	XLOC_004262	Pho91p	CM001535.1:642713-645398	ST1	ST687	OK	28.5278	46.3794	0.701114	1.53184	0.0068	0.0858466	no
XLOC_004586	XLOC_004586	hypothetical protein	CM001536.1:193585-194554	ST1	ST687	OK	93.2277	57.3475	-0.70103	-1.61869	0.0052	0.0704466	no
XLOC_000125	XLOC_000125	Uga2p	CM001523.1:180608-480595	ST1	ST687	OK	153.406	94.3774	-0.700839	-0.249746	0.76495	0.999492	no
XLOC_003783	XLOC_003783	Pre8p	CM001534.1:80575-81328	ST1	ST687	OK	213.472	346.947	0.700668	1.5321	0.0068	0.0858466	no
XLOC_001462	XLOC_001462	Ast2p	CM001526.1:353003-359569	ST1	ST687	OK	67.9171	41.8157	-0.69973	-0.487465	0.3975	0.999492	no
XLOC_005052	XLOC_005052	Pet20p	CM001537.1:246663-251752	ST1	ST687	OK	252.435	155.438	-0.699567	-0.750115	0.1913	0.82739	no
XLOC_004214	XLOC_004214	hypothetical protein	CM001535.1:399747-405903	ST1	ST687	OK	203.709	125.436	-0.699563	-0.897241	0.12995	0.663431	no
XLOC_001401	XLOC_001401	Yef1p	CM001526.1:71414-80649	ST1	ST687	OK	69.3294	42.6954	-0.699386	-0.24846	0.763	0.999492	no
XLOC_004498	XLOC_004498	Caf20p	CM001536.1:841102-841588	ST1	ST687	OK	164.02	266.338	0.699386	1.50074	0.0092	0.107111	no
XLOC_003936	XLOC_003936	Nip1p	CM001534.1:887548-889987	ST1	ST687	OK	48.5013	78.7536	0.699322	1.53077	0.00565	0.074406	no
XLOC_003974	XLOC_003974	Prm1p	CM001535.1:99016-106734	ST1	ST687	OK	21.5768	13.2889	-0.699261	-0.332556	0.5967	0.999492	no
XLOC_003126	XLOC_003126	Grc3p	CM001533.1:53586-55485	ST1	ST687	OK	11.4687	18.619	0.699076	1.35388	0.01905	0.180812	no
XLOC_000563	XLOC_000563	Ers1p	CM001524.1:124493-294129	ST1	ST687	OK	25.6965	41.6922	0.698204	0.0751766	0.63605	0.999492	no
XLOC_002745	XLOC_002745	Gyp6p	CM001531.1:320738-437370	ST1	ST687	OK	34.6702	56.2515	0.698196	0.134673	0.6566	0.999492	no
XLOC_002779	XLOC_002779	Pol32p	CM001531.1:489931-499881	ST1	ST687	OK	28.6308	46.4386	0.697756	0.543453	0.34895	0.999492	no
XLOC_000033	XLOC_000033	Nup60p	CM001522.1:152162-153782	ST1	ST687	OK	37.5407	60.8889	0.697724	1.61659	0.0048	0.0662971	no
XLOC_000941	XLOC_000941	Glt1p	CM001525.1:114905-375378	ST1	ST687	OK	190.994	309.777	0.6977	0.38002	0.5317	0.999492	no
XLOC_000840	XLOC_000840	Arh1p	CM001525.1:1180446-1435376	ST1	ST687	OK	31.5601	51.1611	0.696948	0.107337	0.6255	0.999492	no
XLOC_000858	XLOC_000858	Pdr15p	CM001525.1:1180446-1435376	ST1	ST687	OK	42.5528	26.2509	-0.696888	-0.180144	0.72105	0.999492	no
XLOC_001659	XLOC_001659	Gts1p	CM001528.1:149610-159287	ST1	ST687	OK	139.565	86.1322	-0.696315	-0.467103	0.4088	0.999492	no
XLOC_003196	XLOC_003196	Rrn5p	CM001533.1:201855-533414	ST1	ST687	OK	27.0774	43.8734	0.696253	0.0771366	0.6002	0.999492	no
XLOC_002009	XLOC_002009	Rsr1p	CM001528.1:650891-936588	ST1	ST687	OK	54.597	88.4572	0.696157	0.097572	0.55585	0.999492	no
XLOC_004002	XLOC_004002	Ies2p	CM001535.1:140620-352819	ST1	ST687	OK	202.604	125.072	-0.6959	-0.161019	0.697	0.999492	no
XLOC_002500	XLOC_002500	Inp51p	CM001530.1:342215-347601	ST1	ST687	OK	21.0349	34.0704	0.695732	0.882875	0.1363	0.681763	no
XLOC_003762	XLOC_003762	Lip1p	CM001534.1:858355-858808	ST1	ST687	OK	157.265	97.1053	-0.695576	-1.4824	0.00995	0.113716	no
XLOC_002290	XLOC_002290	hypothetical protein	CM001529.1:309459-333166	ST1	ST687	OK	106.159	171.859	0.695005	0.298187	0.6675	0.999492	no
XLOC_004022	XLOC_004022	Pga1p	CM001535.1:140620-352819	ST1	ST687	OK	46.0626	74.5441	0.694496	0.07096	0.60595	0.999492	no
XLOC_000792	XLOC_000792	Don1p	CM001525.1:1008818-1009916	ST1	ST687	OK	42.8041	26.4507	-0.694444	-1.41619	0.0136	0.141793	no
XLOC_002762	XLOC_002762	Ost1p	CM001531.1:320738-437370	ST1	ST687	OK	105.43	170.596	0.694295	0.238348	0.76125	0.999492	no
XLOC_005194	XLOC_005194	Atg13p	CM001537.1:906967-911114	ST1	ST687	OK	89.5529	55.3487	-0.69419	-0.508302	0.36935	0.999492	no
XLOC_004719	XLOC_004719	Dga1p,hypothetical protein	CM001536.1:792221-800497	ST1	ST687	OK	257.192	159.068	-0.693207	-0.649738	0.2492	0.949583	no
XLOC_000164	XLOC_000164	Mud1p	CM001523.1:180608-480595	ST1	ST687	OK	141.379	87.444	-0.693139	-0.175632	0.73645	0.999492	no
XLOC_002521	XLOC_002521	-	CM001530.1:384364-388749	ST1	ST687	OK	14.0364	8.68165	-0.693134	-1.51095	0.00975	0.112006	no
XLOC_004073	XLOC_004073	Msg5p	CM001535.1:523527-524997	ST1	ST687	OK	73.8708	45.696	-0.692935	-1.59362	0.00495	0.0678272	no
XLOC_001912	XLOC_001912	Rps2p	CM001528.1:277747-281482	ST1	ST687	OK	1172.6	1894.58	0.692166	0.467326	0.4585	0.999492	no
XLOC_001206	XLOC_001206	Guk1p	CM001525.1:1180446-1435376	ST1	ST687	OK	130.681	211.12	0.69201	0.118726	0.65615	0.999492	no
XLOC_004775	XLOC_004775	Mrs6p	CM001536.1:1029004-1030816	ST1	ST687	OK	133.657	82.7444	-0.691807	-1.54249	0.0069	0.0866173	no
XLOC_000457	XLOC_000457	Kcc4p	CM001524.1:78758-81872	ST1	ST687	OK	36.8544	22.817	-0.691729	-1.60779	0.0059	0.0766606	no
XLOC_004918	XLOC_004918	Nto1p	CM001537.1:631491-633738	ST1	ST687	OK	54.3821	33.6709	-0.691631	-1.61487	0.0048	0.0662971	no
XLOC_003664	XLOC_003664	hypothetical protein	CM001534.1:430730-432893	ST1	ST687	OK	75.1495	46.5301	-0.691598	-1.53581	0.00875	0.10295	no
XLOC_003492	XLOC_003492	hypothetical protein	CM001533.1:556940-897121	ST1	ST687	OK	49.2403	79.5244	0.691559	0.0555804	0.614	0.999492	no
XLOC_001313	XLOC_001313	Gln3p	CM001526.1:224007-230398	ST1	ST687	OK	53.7158	33.295	-0.690044	-0.776877	0.2006	0.848055	no
XLOC_003610	XLOC_003610	Ndc1p	CM001534.1:208710-210678	ST1	ST687	OK	43.7767	70.6151	0.689813	1.55618	0.0073	0.0902556	no
XLOC_001305	XLOC_001305	Pro3p	CM001526.1:199014-199875	ST1	ST687	OK	171.576	276.743	0.689697	1.40658	0.0162	0.160515	no
XLOC_004019	XLOC_004019	hypothetical protein	CM001535.1:140620-352819	ST1	ST687	OK	99.9176	61.9489	-0.68966	-0.0742842	0.62925	0.999492	no
XLOC_004818	XLOC_004818	Flc1p	CM001537.1:52891-211818	ST1	ST687	OK	77.9817	125.777	0.689659	0.242882	0.77105	0.999492	no
XLOC_004149	XLOC_004149	Bni1p	CM001535.1:123370-129241	ST1	ST687	OK	23.1726	14.3737	-0.688984	-1.54912	0.00715	0.0890375	no
XLOC_003728	XLOC_003728	Scj1p	CM001534.1:690073-691207	ST1	ST687	OK	46.2001	74.4746	0.688852	1.58433	0.00585	0.0760744	no
XLOC_004475	XLOC_004475	Wtm1p	CM001536.1:770561-771875	ST1	ST687	OK	504.395	813.06	0.688808	1.43769	0.0122	0.131696	no
XLOC_003992	XLOC_003992	Sin4p	CM001535.1:140620-352819	ST1	ST687	OK	12.4012	19.9893	0.688743	0.0923624	0.62345	0.999492	no
XLOC_004306	XLOC_004306	Alr1p,Gas4p,Hrt1p,hypothetical protein	CM001536.1:61217-77240	ST1	ST687	OK	270.399	167.761	-0.688688	-0.477868	0.38425	0.999492	no
XLOC_002458	XLOC_002458	Utp25p	CM001530.1:179660-188851	ST1	ST687	OK	22.7524	36.6564	0.688045	0.476096	0.40135	0.999492	no
XLOC_001944	XLOC_001944	Trp5p	CM001528.1:314750-650584	ST1	ST687	OK	118.357	190.658	0.687845	0.220966	0.76345	0.999492	no
XLOC_001686	XLOC_001686	hypothetical protein	CM001528.1:288698-289496	ST1	ST687	OK	240.931	149.566	-0.687838	-1.49424	0.0086	0.101878	no
XLOC_000924	XLOC_000924	Gdh2p	CM001525.1:69305-72584	ST1	ST687	OK	318.121	197.526	-0.687534	-1.49353	0.0086	0.101878	no
XLOC_003591	XLOC_003591	-	CM001534.1:126543-127862	ST1	ST687	OK	30.6058	19.0046	-0.687452	-1.36873	0.01745	0.170192	no
XLOC_003407	XLOC_003407	Emp70p	CM001533.1:201855-533414	ST1	ST687	OK	41.1703	66.3005	0.687416	0.132449	0.66005	0.999492	no
XLOC_000768	XLOC_000768	Adr1p,Aha1p	CM001525.1:891555-905882	ST1	ST687	OK	488.972	787.376	0.687302	0.658501	0.20085	0.848594	no
XLOC_001988	XLOC_001988	Rpl11bp	CM001528.1:314750-650584	ST1	ST687	OK	771.443	1242.14	0.687202	0.236204	0.77885	0.999492	no
XLOC_001178	XLOC_001178	hypothetical protein	CM001525.1:1180446-1435376	ST1	ST687	OK	464.685	288.659	-0.686889	-0.0771264	0.6204	0.999492	no
XLOC_002696	XLOC_002696	Far1p	CM001531.1:106239-108732	ST1	ST687	OK	15.0479	24.2205	0.686664	1.51304	0.00995	0.113716	no
XLOC_005097	XLOC_005097	hypothetical protein	CM001537.1:425215-425812	ST1	ST687	OK	26.0331	41.8957	0.686454	1.1591	0.04785	0.341667	no
XLOC_001652	XLOC_001652	-	CM001528.1:121310-122348	ST1	ST687	OK	18.3419	11.4009	-0.685997	-1.11219	0.05585	0.381801	no
XLOC_001254	XLOC_001254	-	CM001525.1:650479-650808	ST1	ST687	OK	15.8707	9.86664	-0.685733	-0.646323	0.27545	0.994815	no
XLOC_001278	XLOC_001278	Mcm3p	CM001526.1:84795-87711	ST1	ST687	OK	34.7967	55.9486	0.685153	1.52294	0.00975	0.112006	no
XLOC_002106	XLOC_002106	Mrp4p	CM001529.1:92109-97216	ST1	ST687	OK	49.145	79.0136	0.685055	0.614091	0.28925	0.999492	no
XLOC_001856	XLOC_001856	hypothetical protein	CM001528.1:1022325-1024431	ST1	ST687	OK	35.0859	56.3962	0.684704	1.56108	0.00665	0.0844322	no
XLOC_000801	XLOC_000801	Mhr1p	CM001525.1:1053854-1054535	ST1	ST687	OK	163.31	101.602	-0.68468	-1.58282	0.0064	0.0819263	no
XLOC_001732	XLOC_001732	Kap122p	CM001528.1:314750-650584	ST1	ST687	OK	13.1883	21.1954	0.684487	0.0921834	0.62015	0.999492	no
XLOC_002703	XLOC_002703	Yak1p	CM001531.1:122590-132958	ST1	ST687	OK	159.308	99.1433	-0.684231	-0.889533	0.1201	0.633604	no
XLOC_001413	XLOC_001413	Vab2p	CM001526.1:142056-144582	ST1	ST687	OK	86.4837	53.8265	-0.684112	-0.741817	0.2021	0.851621	no
XLOC_003303	XLOC_003303	Ccw14p	CM001533.1:556940-897121	ST1	ST687	OK	511.692	822.087	0.684015	0.241874	0.78415	0.999492	no
XLOC_000270	XLOC_000270	Ede1p	CM001523.1:118807-126000	ST1	ST687	OK	152.386	94.8534	-0.683954	-0.974064	0.1005	0.562323	no
XLOC_004972	XLOC_004972	Taz1p	CM001537.1:814388-815534	ST1	ST687	OK	105.341	65.5902	-0.683518	-1.59874	0.0051	0.0693939	no
XLOC_001795	XLOC_001795	Asn2p	CM001528.1:650891-936588	ST1	ST687	OK	169.617	272.333	0.683089	0.254191	0.73845	0.999492	no
XLOC_003506	XLOC_003506	Cdc25p	CM001533.1:556940-897121	ST1	ST687	OK	35.5726	57.1115	0.683013	0.183424	0.71855	0.999492	no
XLOC_001491	XLOC_001491	Cca1p	CM001526.1:518799-520389	ST1	ST687	OK	22.913	36.781	0.682791	1.47955	0.01075	0.120125	no
XLOC_002368	XLOC_002368	hypothetical protein	CM001530.1:179660-188851	ST1	ST687	OK	28.2821	17.621	-0.682589	-0.473368	0.4413	0.999492	no
XLOC_003807	XLOC_003807	Rad52p	CM001534.1:196291-208512	ST1	ST687	OK	65.6439	105.342	0.682344	0.459945	0.39045	0.999492	no
XLOC_000153	XLOC_000153	hypothetical protein	CM001523.1:180608-480595	ST1	ST687	OK	67.5537	108.4	0.68226	0.122272	0.6971	0.999492	no
XLOC_000188	XLOC_000188	Ubs1p	CM001523.1:562651-563485	ST1	ST687	OK	98.0238	61.0918	-0.682153	-1.54255	0.00795	0.0963033	no
XLOC_002137	XLOC_002137	Fyv4p	CM001529.1:209413-213761	ST1	ST687	OK	68.4533	109.83	0.682083	0.394381	0.6144	0.999492	no
XLOC_004358	XLOC_004358	hypothetical protein	CM001536.1:218845-446722	ST1	ST687	OK	4.68708	2.92165	-0.681907	-0.0177256	0.70525	0.999492	no
XLOC_005116	XLOC_005116	Hst2p	CM001537.1:444553-529425	ST1	ST687	OK	123.219	76.8097	-0.681867	-0.178729	0.72125	0.999492	no
XLOC_002141	XLOC_002141	Dys1p	CM001529.1:225296-226460	ST1	ST687	OK	50.2727	80.6402	0.681724	1.56593	0.00585	0.0760744	no
XLOC_002785	XLOC_002785	Aps2p	CM001531.1:525576-527794	ST1	ST687	OK	118.209	73.7064	-0.681482	-0.829111	0.1389	0.690552	no
XLOC_001863	XLOC_001863	Mal13p	CM001528.1:1069939-1075899	ST1	ST687	OK	82.4707	51.4236	-0.68145	-0.357615	0.40375	0.999492	no
XLOC_000663	XLOC_000663	Prp9p	CM001525.1:396395-397988	ST1	ST687	OK	48.2369	30.0802	-0.681323	-1.57041	0.00695	0.0870344	no
XLOC_001713	XLOC_001713	Npy1p	CM001528.1:314750-650584	ST1	ST687	OK	30.0288	48.1544	0.681319	0.0774642	0.61655	0.999492	no
XLOC_004103	XLOC_004103	Aim38p	CM001535.1:657955-658630	ST1	ST687	OK	116.423	186.674	0.681147	1.52952	0.00805	0.0971367	no
XLOC_000945	XLOC_000945	Cdc9p	CM001525.1:114905-375378	ST1	ST687	OK	21.542	34.5378	0.681025	0.100675	0.6315	0.999492	no
XLOC_002541	XLOC_002541	Cps1p	CM001531.1:80213-87058	ST1	ST687	OK	116.57	186.868	0.680822	0.82393	0.17125	0.778527	no
XLOC_003329	XLOC_003329	Hmg2p,Leu3p	CM001533.1:1017054-1027674	ST1	ST687	OK	96.1816	60.0004	-0.680788	-1.09947	0.0603	0.401124	no
XLOC_004195	XLOC_004195	Bni5p	CM001535.1:140620-352819	ST1	ST687	OK	52.6334	84.3671	0.680703	0.122446	0.6573	0.999492	no
XLOC_005049	XLOC_005049	Rev3p	CM001537.1:230946-236991	ST1	ST687	OK	21.7619	13.5786	-0.680473	-1.13929	0.047	0.337766	no
XLOC_002913	XLOC_002913	Toa2p	CM001532.1:140656-363851	ST1	ST687	OK	284.819	177.733	-0.680334	-0.09076	0.65305	0.999492	no
XLOC_001481	XLOC_001481	Mag1p	CM001526.1:433707-496774	ST1	ST687	OK	180.442	112.613	-0.680166	-0.29046	0.6501	0.999492	no
XLOC_003681	XLOC_003681	hypothetical protein	CM001534.1:508981-511801	ST1	ST687	OK	62.3543	38.9321	-0.679531	-1.49111	0.008	0.0966832	no
XLOC_000046	XLOC_000046	Pta1p	CM001522.1:58750-70980	ST1	ST687	OK	31.7521	50.8535	0.679494	0.450774	0.4364	0.999492	no
XLOC_004592	XLOC_004592	Met22p	CM001536.1:205850-206924	ST1	ST687	OK	142.152	227.645	0.67935	1.42359	0.0129	0.136507	no
XLOC_002800	XLOC_002800	Fip1p	CM001531.1:580986-586547	ST1	ST687	OK	87.456	54.6132	-0.679306	-0.800379	0.1696	0.774192	no
XLOC_001079	XLOC_001079	San1p	CM001525.1:734479-736312	ST1	ST687	OK	69.0658	43.1385	-0.678995	-1.5701	0.00615	0.0792474	no
XLOC_002239	XLOC_002239	Lag1p	CM001529.1:92109-97216	ST1	ST687	OK	37.1897	59.5219	0.678518	0.480419	0.4091	0.999492	no
XLOC_004137	XLOC_004137	Mck1p	CM001535.1:50188-55377	ST1	ST687	OK	125.293	200.442	0.677882	0.458311	0.3345	0.999492	no
XLOC_003561	XLOC_003561	Nbp1p	CM001533.1:1039686-1044192	ST1	ST687	OK	97.8259	61.1592	-0.677647	-0.790514	0.1921	0.829467	no
XLOC_001350	XLOC_001350	Yck3p	CM001526.1:402578-404153	ST1	ST687	OK	37.8797	60.5615	0.676978	1.58819	0.0077	0.0937124	no
XLOC_000350	XLOC_000350	Tkl2p	CM001523.1:180608-480595	ST1	ST687	OK	88.6099	55.4355	-0.676657	-0.25238	0.73615	0.999492	no
XLOC_000239	XLOC_000239	Bsd2p	CM001523.1:776415-792635	ST1	ST687	OK	271.904	170.145	-0.676331	-0.356748	0.6249	0.999492	no
XLOC_003344	XLOC_003344	Rpl8bp	CM001533.1:32841-33612	ST1	ST687	OK	580.06	926.752	0.675982	1.30436	0.02835	0.241277	no
XLOC_003019	XLOC_003019	Mrpl31p	CM001532.1:140656-363851	ST1	ST687	OK	214.767	134.436	-0.675852	-0.0833193	0.6441	0.999492	no
XLOC_000467	XLOC_000467	hypothetical protein	CM001524.1:124493-294129	ST1	ST687	OK	26.6879	42.6279	0.675612	0.0793779	0.6467	0.999492	no
XLOC_004909	XLOC_004909	Haa1p	CM001537.1:572992-575077	ST1	ST687	OK	131.995	82.6606	-0.675209	-1.49956	0.0091	0.106265	no
XLOC_004335	XLOC_004335	Prs5p	CM001536.1:210196-215993	ST1	ST687	OK	94.7815	151.346	0.675169	0.616854	0.2739	0.992622	no
XLOC_000618	XLOC_000618	Atg9p	CM001525.1:114905-375378	ST1	ST687	OK	39.1107	24.4948	-0.675085	-0.12597	0.67055	0.999492	no
XLOC_004142	XLOC_004142	Rim21p	CM001535.1:70619-79907	ST1	ST687	OK	131.253	82.217	-0.674839	-0.805657	0.16145	0.754241	no
XLOC_003180	XLOC_003180	Kin2p	CM001533.1:201855-533414	ST1	ST687	OK	21.2681	33.9355	0.674103	0.125689	0.64835	0.999492	no
XLOC_003291	XLOC_003291	Rps22bp	CM001533.1:556940-897121	ST1	ST687	OK	213.73	340.974	0.673874	0.115842	0.5698	0.999492	no
XLOC_000341	XLOC_000341	hypothetical protein	CM001523.1:180608-480595	ST1	ST687	OK	2074.39	3309	0.673706	0.305373	0.47405	0.999492	no
XLOC_003804	XLOC_003804	Vps71p	CM001534.1:195215-196058	ST1	ST687	OK	73.0617	45.8044	-0.673631	-1.45439	0.0123	0.132316	no
XLOC_002212	XLOC_002212	Bat1p,Crg1p	CM001529.1:510752-518960	ST1	ST687	OK	210.014	334.938	0.673406	1.10034	0.0622	0.40901	no
XLOC_002489	XLOC_002489	Kre27p	CM001530.1:293345-296056	ST1	ST687	OK	65.9916	105.225	0.673124	0.548805	0.2619	0.971345	no
XLOC_004919	XLOC_004919	Sro7p	CM001537.1:634099-637201	ST1	ST687	OK	20.6662	32.9442	0.672752	1.57341	0.00595	0.077053	no
XLOC_002072	XLOC_002072	hypothetical protein	CM001528.1:1058739-1059333	ST1	ST687	OK	43.5357	69.387	0.672466	1.29048	0.0253	0.221745	no
XLOC_004035	XLOC_004035	Far11p	CM001535.1:377836-380698	ST1	ST687	OK	40.1883	25.2186	-0.67229	-1.53474	0.0069	0.0866173	no
XLOC_004428	XLOC_004428	-	CM001536.1:577385-577974	ST1	ST687	OK	22.7758	14.2922	-0.672276	-0.944888	0.0989	0.557176	no
XLOC_004399	XLOC_004399	Vps5p	CM001536.1:448913-457802	ST1	ST687	OK	33.6248	53.5834	0.672259	0.74133	0.21545	0.881801	no
XLOC_000933	XLOC_000933	Ggc1p	CM001525.1:102314-103217	ST1	ST687	OK	128.513	204.708	0.671658	1.46393	0.0119	0.129084	no
XLOC_000828	XLOC_000828	Sbe2p	CM001525.1:1177311-1179906	ST1	ST687	OK	74.5335	46.7921	-0.671626	-1.48423	0.01045	0.118216	no
XLOC_000752	XLOC_000752	Scc2p	CM001525.1:820101-824583	ST1	ST687	OK	6.42599	10.235	0.671518	1.42444	0.0142	0.145996	no
XLOC_000158	XLOC_000158	Pho88p	CM001523.1:180608-480595	ST1	ST687	OK	458.268	729.461	0.670639	0.307672	0.57685	0.999492	no
XLOC_001366	XLOC_001366	Cog3p	CM001526.1:433707-496774	ST1	ST687	OK	18.4538	29.3723	0.67054	0.178023	0.73795	0.999492	no
XLOC_003025	XLOC_003025	Myo3p	CM001532.1:140656-363851	ST1	ST687	OK	21.0439	33.4948	0.670534	0.131153	0.6651	0.999492	no
XLOC_004871	XLOC_004871	Glr1p,Ssu1p	CM001537.1:373114-378556	ST1	ST687	OK	328.47	206.407	-0.670265	-0.782559	0.17555	0.789537	no
XLOC_004670	XLOC_004670	Afi1p	CM001536.1:566952-569634	ST1	ST687	OK	33.8837	21.2941	-0.670138	-1.55081	0.00665	0.0844322	no
XLOC_002017	XLOC_002017	Cbp4p	CM001528.1:650891-936588	ST1	ST687	OK	341.726	214.757	-0.670135	-0.13435	0.70095	0.999492	no
XLOC_001878	XLOC_001878	Ost5p	CM001528.1:69387-73025	ST1	ST687	OK	123.368	196.286	0.669985	0.280895	0.50345	0.999492	no
XLOC_001599	XLOC_001599	Rpl2ap	CM001527.1:216605-217517	ST1	ST687	OK	342.198	544.454	0.669981	1.38615	0.01445	0.148272	no
XLOC_003013	XLOC_003013	Gpm1p	CM001532.1:140656-363851	ST1	ST687	OK	2011.27	3199.97	0.669951	0.395464	0.57635	0.999492	no
XLOC_001578	XLOC_001578	Bst1p,Epl1p	CM001527.1:78905-91691	ST1	ST687	OK	76.7111	48.2225	-0.669728	-0.569976	0.32845	0.999492	no
XLOC_004449	XLOC_004449	Ser1p	CM001536.1:678994-681018	ST1	ST687	OK	188.274	299.466	0.669562	1.39999	0.0157	0.157364	no
XLOC_002604	XLOC_002604	Pre3p	CM001531.1:320738-437370	ST1	ST687	OK	288.182	458.291	0.669283	0.232197	0.77465	0.999492	no
XLOC_002571	XLOC_002571	Exo70p	CM001531.1:255290-257162	ST1	ST687	OK	26.7167	42.4859	0.669245	1.5183	0.008	0.0966832	no
XLOC_000650	XLOC_000650	hypothetical protein	CM001525.1:114905-375378	ST1	ST687	OK	22.6271	35.9814	0.669202	0.118511	0.6582	0.999492	no
XLOC_001591	XLOC_001591	Gsy1p	CM001527.1:170356-172483	ST1	ST687	OK	44.4032	27.9256	-0.669078	-1.55102	0.0065	0.0828657	no
XLOC_001226	XLOC_001226	Puf6p	CM001525.1:1440127-1442098	ST1	ST687	OK	35.3333	56.1804	0.669039	1.53884	0.0071	0.0884857	no
XLOC_003294	XLOC_003294	Rom2p	CM001533.1:556940-897121	ST1	ST687	OK	48.241	30.3524	-0.668451	-0.152314	0.7124	0.999492	no
XLOC_004573	XLOC_004573	hypothetical protein	CM001536.1:126688-129802	ST1	ST687	OK	35.2919	56.0676	0.667832	1.51637	0.00995	0.113716	no
XLOC_003149	XLOC_003149	Bre2p	CM001533.1:156600-162722	ST1	ST687	OK	67.5943	42.5551	-0.66757	-0.959421	0.09765	0.552534	no
XLOC_004623	XLOC_004623	Sgt2p	CM001536.1:218845-446722	ST1	ST687	OK	597.464	948.933	0.667455	0.29035	0.64805	0.999492	no
XLOC_003009	XLOC_003009	hypothetical protein	CM001532.1:140656-363851	ST1	ST687	OK	42.2569	26.6072	-0.667368	-0.078043	0.64255	0.999492	no
XLOC_002951	XLOC_002951	Dal80p	CM001532.1:506639-507449	ST1	ST687	OK	351.862	221.637	-0.666815	-1.16763	0.04235	0.313616	no
XLOC_003832	XLOC_003832	Sub1p	CM001534.1:343365-344244	ST1	ST687	OK	311.973	196.55	-0.666522	-1.48276	0.0121	0.13098	no
XLOC_004784	XLOC_004784	-	CM001536.1:26794-28113	ST1	ST687	OK	10.9098	6.87487	-0.666224	-1.02072	0.07825	0.477288	no
XLOC_002657	XLOC_002657	Rps5p	CM001531.1:629755-710825	ST1	ST687	OK	1203.09	1908.84	0.665953	0.482039	0.4146	0.999492	no
XLOC_002552	XLOC_002552	Pbs2p	CM001531.1:160143-170329	ST1	ST687	OK	36.8813	23.2481	-0.665776	-0.522075	0.37405	0.999492	no
XLOC_004914	XLOC_004914	Atp20p	CM001537.1:599842-600190	ST1	ST687	OK	252.413	400.365	0.665529	1.53541	0.0069	0.0866173	no
XLOC_002335	XLOC_002335	Suc2p	CM001530.1:29089-30688	ST1	ST687	OK	64.3429	102.05	0.665426	1.52624	0.0082	0.0986408	no
XLOC_004533	XLOC_004533	Cir2p	CM001536.1:1006787-1012781	ST1	ST687	OK	104.245	165.288	0.665007	0.972748	0.1069	0.585093	no
XLOC_004418	XLOC_004418	Inp53p	CM001536.1:525248-528851	ST1	ST687	OK	34.3073	54.392	0.664878	1.48115	0.0103	0.116858	no
XLOC_003758	XLOC_003758	hypothetical protein	CM001534.1:847175-848936	ST1	ST687	OK	48.9587	30.8813	-0.664833	-1.51184	0.008	0.0966832	no
XLOC_003327	XLOC_003327	Rpl6bp	CM001533.1:1013169-1015214	ST1	ST687	OK	225.945	358.186	0.664741	1.26332	0.02815	0.240232	no
XLOC_000565	XLOC_000565	Tup1p	CM001524.1:124493-294129	ST1	ST687	OK	82.0765	130.103	0.664612	0.231927	0.78045	0.999492	no
XLOC_000639	XLOC_000639	Pol3p	CM001525.1:114905-375378	ST1	ST687	OK	14.6986	23.2937	0.664258	0.100509	0.646	0.999492	no
XLOC_003749	XLOC_003749	Scs7p	CM001534.1:803148-805323	ST1	ST687	OK	96.4964	60.892	-0.664222	-0.437256	0.4461	0.999492	no
XLOC_000222	XLOC_000222	Dut1p,Mrps5p,Srb6p	CM001523.1:714866-721006	ST1	ST687	OK	123.899	196.303	0.663915	0.571356	0.3133	0.999492	no
XLOC_005192	XLOC_005192	Sec23p	CM001537.1:897436-899743	ST1	ST687	OK	82.5797	130.83	0.663838	1.467	0.01	0.114037	no
XLOC_002382	XLOC_002382	Ted1p	CM001530.1:270338-271760	ST1	ST687	OK	88.2575	139.822	0.663798	1.36288	0.0196	0.185355	no
XLOC_002301	XLOC_002301	hypothetical protein	CM001529.1:368656-372370	ST1	ST687	OK	1935.1	1221.66	-0.663568	-0.877818	0.1315	0.66784	no
XLOC_005225	XLOC_005225	-	JH711448.1:24-414	ST1	ST687	OK	13.1018	8.27249	-0.663374	-0.651041	0.27	0.984449	no
XLOC_002737	XLOC_002737	Dls1p	CM001531.1:297522-298026	ST1	ST687	OK	51.4226	81.4396	0.663328	1.24768	0.0316	0.257937	no
XLOC_000972	XLOC_000972	Ubx3p	CM001525.1:114905-375378	ST1	ST687	OK	139.17	87.9329	-0.662377	-0.152194	0.7032	0.999492	no
XLOC_000846	XLOC_000846	Eft2p	CM001525.1:1180446-1435376	ST1	ST687	OK	878.027	1389.37	0.662093	0.579941	0.2963	0.999492	no
XLOC_001872	XLOC_001872	hypothetical protein	CM001528.1:44313-44859	ST1	ST687	OK	102.307	161.844	0.661694	1.4784	0.0105	0.118695	no
XLOC_004906	XLOC_004906	Ula1p	CM001537.1:548468-554384	ST1	ST687	OK	66.5035	42.0441	-0.661528	-0.337856	0.69695	0.999492	no
XLOC_005112	XLOC_005112	Met12p	CM001537.1:444553-529425	ST1	ST687	OK	107.621	68.0413	-0.661482	-0.2296	0.7882	0.999492	no
XLOC_000229	XLOC_000229	Mrpl37p	CM001523.1:735189-736513	ST1	ST687	OK	149.642	94.6198	-0.661299	-0.412255	0.5176	0.999492	no
XLOC_002118	XLOC_002118	Ysc83p	CM001529.1:127687-134672	ST1	ST687	OK	117.283	74.1615	-0.661256	-0.44314	0.41625	0.999492	no
XLOC_000525	XLOC_000525	hypothetical protein	CM001524.1:108482-113016	ST1	ST687	OK	87.4189	55.2919	-0.660876	-0.650552	0.2571	0.963181	no
XLOC_002879	XLOC_002879	Abf1p	CM001532.1:140656-363851	ST1	ST687	OK	57.3604	90.6531	0.6603	0.155093	0.6953	0.999492	no
XLOC_002336	XLOC_002336	hypothetical protein	CM001530.1:31137-31845	ST1	ST687	OK	97.5289	61.716	-0.660186	-1.44074	0.01125	0.123933	no
XLOC_001773	XLOC_001773	Ctt1p,Nnf2p	CM001528.1:650891-936588	ST1	ST687	OK	115.145	72.8679	-0.660101	-0.193252	0.4	0.999492	no
XLOC_003988	XLOC_003988	Atg2p	CM001535.1:140620-352819	ST1	ST687	OK	19.8637	12.5726	-0.659853	-0.116246	0.6799	0.999492	no
XLOC_002644	XLOC_002644	Jjj3p	CM001531.1:594635-597631	ST1	ST687	OK	44.0554	69.5838	0.659433	0.463676	0.3115	0.999492	no
XLOC_000959	XLOC_000959	hypothetical protein	CM001525.1:114905-375378	ST1	ST687	OK	15.254	24.0872	0.659081	0.0499388	0.61395	0.999492	no
XLOC_000853	XLOC_000853	Utp5p	CM001525.1:1180446-1435376	ST1	ST687	OK	24.7265	39.0372	0.658791	0.103483	0.65375	0.999492	no
XLOC_005107	XLOC_005107	hypothetical protein	CM001537.1:444553-529425	ST1	ST687	OK	28.0479	17.7669	-0.6587	-0.0528179	0.6869	0.999492	no
XLOC_001930	XLOC_001930	Duo1p	CM001528.1:314750-650584	ST1	ST687	OK	36.1094	56.9948	0.658454	0.0626982	0.62055	0.999492	no
XLOC_000553	XLOC_000553	Img1p	CM001524.1:124493-294129	ST1	ST687	OK	209.728	132.902	-0.658157	-0.123268	0.6805	0.999492	no
XLOC_000703	XLOC_000703	Rps13p	CM001525.1:578407-579428	ST1	ST687	OK	680.734	1074.19	0.658087	1.29229	0.0266	0.230031	no
XLOC_002943	XLOC_002943	Fcj1p	CM001532.1:469260-473054	ST1	ST687	OK	80.188	126.521	0.657915	0.903261	0.11905	0.629889	no
XLOC_004387	XLOC_004387	Pep12p	CM001536.1:218845-446722	ST1	ST687	OK	481.866	305.406	-0.657904	-0.226067	0.7913	0.999492	no
XLOC_004041	XLOC_004041	Dma2p,Mls1p	CM001535.1:399747-405903	ST1	ST687	OK	288.806	183.068	-0.657719	-0.906833	0.11215	0.603849	no
XLOC_001598	XLOC_001598	Smc2p	CM001527.1:212692-216205	ST1	ST687	OK	20.8072	32.8239	0.657669	1.52986	0.00765	0.0933228	no
XLOC_000734	XLOC_000734	Taf12p	CM001525.1:739174-740809	ST1	ST687	OK	204.08	129.38	-0.657522	-1.45298	0.01075	0.120125	no
XLOC_001074	XLOC_001074	Ccw12p	CM001525.1:713506-713917	ST1	ST687	OK	733.264	1156.42	0.657266	1.36674	0.01895	0.180413	no
XLOC_002214	XLOC_002214	-	CM001529.1:519054-519605	ST1	ST687	OK	32.7405	20.7622	-0.657114	-1.00529	0.0835	0.498949	no
XLOC_000912	XLOC_000912	Mph3p	CM001525.1:1763-14721	ST1	ST687	OK	80.1991	50.8843	-0.656367	-0.718247	0.2005	0.848055	no
XLOC_004964	XLOC_004964	Ylh47p	CM001537.1:787984-789349	ST1	ST687	OK	52.8473	83.2899	0.656311	1.42816	0.0151	0.153125	no
XLOC_000250	XLOC_000250	Scs22p	CM001523.1:40219-40835	ST1	ST687	OK	80.774	51.2515	-0.656296	-1.2457	0.02965	0.247603	no
XLOC_004483	XLOC_004483	Met7p	CM001536.1:786943-792030	ST1	ST687	OK	58.7985	92.666	0.65626	0.981082	0.08385	0.499889	no
XLOC_003247	XLOC_003247	Red1p	CM001533.1:556940-897121	ST1	ST687	OK	10.834	17.0665	0.655604	0.0688478	0.6224	0.999492	no
XLOC_000648	XLOC_000648	Rpl13ap	CM001525.1:114905-375378	ST1	ST687	OK	181.22	285.47	0.655595	0.164425	0.58365	0.999492	no
XLOC_001318	XLOC_001318	Tpa1p	CM001526.1:249587-251522	ST1	ST687	OK	42.0432	66.2269	0.655545	1.46237	0.0124	0.132841	no
XLOC_003660	XLOC_003660	Abf2p	CM001534.1:401817-407016	ST1	ST687	OK	263.102	414.399	0.655396	0.731674	0.233	0.92006	no
XLOC_000983	XLOC_000983	Yet3p	CM001525.1:114905-375378	ST1	ST687	OK	225.453	355.08	0.655315	0.146035	0.69065	0.999492	no
XLOC_002923	XLOC_002923	Tul1p	CM001532.1:371486-373763	ST1	ST687	OK	73.3791	46.605	-0.654884	-1.47336	0.00995	0.113716	no
XLOC_002607	XLOC_002607	Apl1p	CM001531.1:320738-437370	ST1	ST687	OK	90.7135	57.6177	-0.654804	-0.221666	0.62395	0.999492	no
XLOC_002249	XLOC_002249	Arg4p	CM001529.1:127687-134672	ST1	ST687	OK	445.579	701.15	0.654044	0.887991	0.1305	0.664931	no
XLOC_003326	XLOC_003326	hypothetical protein	CM001533.1:1009819-1011121	ST1	ST687	OK	13.3736	21.0379	0.653604	1.17405	0.04025	0.303699	no
XLOC_004047	XLOC_004047	Avt4p	CM001535.1:428848-430990	ST1	ST687	OK	218.85	139.131	-0.653502	-1.44872	0.0127	0.135125	no
XLOC_000831	XLOC_000831	Trp4p	CM001525.1:1180446-1435376	ST1	ST687	OK	75.7702	119.108	0.652568	0.133158	0.6939	0.999492	no
XLOC_003722	XLOC_003722	Tom40p	CM001534.1:663177-664341	ST1	ST687	OK	121.732	191.309	0.652189	1.4496	0.0111	0.122889	no
XLOC_003081	XLOC_003081	hypothetical protein	CM001532.1:466015-469066	ST1	ST687	OK	33.9774	21.6223	-0.652054	-1.32541	0.0203	0.189556	no
XLOC_002388	XLOC_002388	Rpl2ap	CM001530.1:308677-309842	ST1	ST687	OK	603.792	948.768	0.652003	1.28555	0.03	0.249722	no
XLOC_001197	XLOC_001197	Cym1p	CM001525.1:1180446-1435376	ST1	ST687	OK	30.849	48.4669	0.651773	0.144161	0.69585	0.999492	no
XLOC_004714	XLOC_004714	Rpb8p	CM001536.1:760592-761033	ST1	ST687	OK	99.785	156.755	0.651619	1.35648	0.0181	0.17478	no
XLOC_002723	XLOC_002723	Gwt1p	CM001531.1:243550-245023	ST1	ST687	OK	33.6192	52.7783	0.650659	1.50474	0.00835	0.0999816	no
XLOC_002139	XLOC_002139	Ssf1p	CM001529.1:222498-223860	ST1	ST687	OK	34.056	53.4627	0.650624	1.31658	0.02425	0.215947	no
XLOC_003362	XLOC_003362	Noc3p	CM001533.1:139611-141603	ST1	ST687	OK	21.1747	33.2397	0.650562	1.43024	0.01455	0.149102	no
XLOC_002534	XLOC_002534	Mnn5p	CM001531.1:58142-67813	ST1	ST687	OK	148.885	94.8602	-0.650323	-0.601805	0.2961	0.999492	no
XLOC_001359	XLOC_001359	hypothetical protein	CM001526.1:433707-496774	ST1	ST687	OK	40.6836	25.9293	-0.649864	-0.167212	0.7237	0.999492	no
XLOC_001040	XLOC_001040	Doa4p	CM001525.1:579609-586773	ST1	ST687	OK	36.5842	23.3168	-0.64985	-0.688283	0.24535	0.941133	no
XLOC_002929	XLOC_002929	Put3p	CM001532.1:408220-411160	ST1	ST687	OK	104.458	66.5845	-0.64967	-1.42206	0.01315	0.138306	no
XLOC_004943	XLOC_004943	Sua7p	CM001537.1:695350-785695	ST1	ST687	OK	168.645	107.5	-0.649657	-0.244334	0.78075	0.999492	no
XLOC_000669	XLOC_000669	Slx5p	CM001525.1:402449-439617	ST1	ST687	OK	96.1859	61.3782	-0.6481	-0.335462	0.74995	0.999492	no
XLOC_001015	XLOC_001015	-	CM001525.1:457188-471875	ST1	ST687	OK	294.365	461.184	0.647735	0.760607	0.18905	0.822228	no
XLOC_005034	XLOC_005034	Pgc1p	CM001537.1:52891-211818	ST1	ST687	OK	124.939	195.739	0.647703	0.17167	0.7369	0.999492	no
XLOC_003164	XLOC_003164	hypothetical protein	CM001533.1:201855-533414	ST1	ST687	OK	23.2136	36.3637	0.647528	0.106187	0.6528	0.999492	no
XLOC_003040	XLOC_003040	hypothetical protein	CM001532.1:140656-363851	ST1	ST687	OK	124.87	79.7401	-0.647047	-0.11162	0.6708	0.999492	no
XLOC_004356	XLOC_004356	Mim1p	CM001536.1:218845-446722	ST1	ST687	OK	32.7566	20.9193	-0.646954	-0.0479785	0.63455	0.999492	no
XLOC_000491	XLOC_000491	Csm1p	CM001524.1:124493-294129	ST1	ST687	OK	44.272	69.3057	0.646578	0.0741493	0.64355	0.999492	no
XLOC_004032	XLOC_004032	Kre33p	CM001535.1:369171-372342	ST1	ST687	OK	16.7197	26.1692	0.646317	1.45742	0.0123	0.132316	no
XLOC_003462	XLOC_003462	Pnp1p	CM001533.1:545441-546377	ST1	ST687	OK	60.302	94.3677	0.646088	1.48905	0.0097	0.111679	no
XLOC_002111	XLOC_002111	Leu5p	CM001529.1:100913-106459	ST1	ST687	OK	46.5489	29.756	-0.645566	-0.37826	0.50805	0.999492	no
XLOC_002739	XLOC_002739	Bit61p	CM001531.1:308709-310341	ST1	ST687	OK	12.8278	20.0648	0.645394	1.20939	0.0377	0.290514	no
XLOC_004239	XLOC_004239	-	CM001535.1:539739-540343	ST1	ST687	OK	43.4848	27.8021	-0.645319	-1.10307	0.05805	0.390833	no
XLOC_001771	XLOC_001771	Twf1p	CM001528.1:314750-650584	ST1	ST687	OK	72.2315	112.971	0.645247	0.103578	0.6604	0.999492	no
XLOC_000920	XLOC_000920	Gcs1p	CM001525.1:48513-50993	ST1	ST687	OK	71.7344	112.192	0.645235	1.18573	0.04975	0.350887	no
XLOC_003938	XLOC_003938	Glc8p	CM001534.1:891342-895913	ST1	ST687	OK	473.82	302.994	-0.645048	-1.01256	0.0812	0.489148	no
XLOC_004824	XLOC_004824	Nip7p	CM001537.1:52891-211818	ST1	ST687	OK	60.7288	94.9266	0.644431	0.0819124	0.64555	0.999492	no
XLOC_004563	XLOC_004563	Rpl18bp,Rps19ap,Smf1p	CM001536.1:87359-94331	ST1	ST687	OK	1066.8	1667.32	0.644235	0.661035	0.309	0.999492	no
XLOC_003556	XLOC_003556	Rps1ap,Sec39p	CM001533.1:997117-1003576	ST1	ST687	OK	685.162	1070.66	0.643983	0.82914	0.16625	0.765409	no
XLOC_004023	XLOC_004023	Igo1p	CM001535.1:140620-352819	ST1	ST687	OK	678.326	434.171	-0.643716	-0.180063	0.7588	0.999492	no
XLOC_004993	XLOC_004993	Atg13p	CM001537.1:906967-911114	ST1	ST687	OK	78.3523	50.153	-0.64364	-1.1449	0.0489	0.346305	no
XLOC_000485	XLOC_000485	Sol2p	CM001524.1:124493-294129	ST1	ST687	OK	197.623	126.521	-0.643375	-0.177441	0.7556	0.999492	no
XLOC_003840	XLOC_003840	Sen15p	CM001534.1:384988-386647	ST1	ST687	OK	38.2273	24.4998	-0.641833	-0.401432	0.49525	0.999492	no
XLOC_001714	XLOC_001714	Sgf73p	CM001528.1:314750-650584	ST1	ST687	OK	97.2441	62.3243	-0.641816	-0.142887	0.7194	0.999492	no
XLOC_004578	XLOC_004578	Hal9p	CM001536.1:144362-147455	ST1	ST687	OK	37.6051	24.106	-0.641537	-1.47041	0.0109	0.121453	no
XLOC_003712	XLOC_003712	Add37p	CM001534.1:547882-641461	ST1	ST687	OK	76.3125	119.031	0.641342	0.10079	0.6599	0.999492	no
XLOC_001119	XLOC_001119	Met32p	CM001525.1:951610-963764	ST1	ST687	OK	82.4054	128.529	0.641282	0.363139	0.60095	0.999492	no
XLOC_000939	XLOC_000939	Air2p	CM001525.1:114905-375378	ST1	ST687	OK	71.7678	46.0136	-0.641277	-0.0903548	0.65195	0.999492	no
XLOC_003374	XLOC_003374	Sdo1p	CM001533.1:168824-170176	ST1	ST687	OK	31.1107	48.5107	0.640894	0.907618	0.11725	0.623331	no
XLOC_004554	XLOC_004554	Ctr9p	CM001536.1:49452-52686	ST1	ST687	OK	31.6171	49.2764	0.640191	1.43501	0.0128	0.135725	no
XLOC_004043	XLOC_004043	Dbp2p	CM001535.1:407412-412412	ST1	ST687	OK	50.9731	79.4417	0.640159	0.644951	0.22665	0.906484	no
XLOC_002807	XLOC_002807	hypothetical protein	CM001531.1:618172-619024	ST1	ST687	OK	32.4381	50.5479	0.63996	1.28266	0.02605	0.22666	no
XLOC_000881	XLOC_000881	Mrpl28p	CM001525.1:1180446-1435376	ST1	ST687	OK	174.442	111.95	-0.639891	-0.0845735	0.65185	0.999492	no
XLOC_001417	XLOC_001417	Tma20p	CM001526.1:164062-164711	ST1	ST687	OK	78.9237	122.934	0.639354	1.30429	0.02515	0.221367	no
XLOC_000096	XLOC_000096	Ast1p	CM001523.1:84499-85789	ST1	ST687	OK	18.3427	28.5676	0.639171	1.22864	0.0334	0.267854	no
XLOC_000963	XLOC_000963	Tma17p	CM001525.1:114905-375378	ST1	ST687	OK	456.482	710.764	0.638812	0.161314	0.74215	0.999492	no
XLOC_003379	XLOC_003379	Aat2p	CM001533.1:182069-183326	ST1	ST687	OK	3.08722	4.80677	0.638757	0.766892	0.18315	0.807387	no
XLOC_001750	XLOC_001750	hypothetical protein	CM001528.1:314750-650584	ST1	ST687	OK	109.486	170.444	0.638551	0.140077	0.5924	0.999492	no
XLOC_002989	XLOC_002989	Trp3p	CM001532.1:36476-37931	ST1	ST687	OK	84.6635	131.791	0.638442	1.42934	0.01275	0.13538	no
XLOC_002992	XLOC_002992	Tor2p	CM001532.1:55716-63141	ST1	ST687	OK	20.894	13.4259	-0.638066	-1.43315	0.01275	0.13538	no
XLOC_004364	XLOC_004364	hypothetical protein	CM001536.1:218845-446722	ST1	ST687	OK	16.6212	25.8592	0.637657	0.0372068	0.5315	0.999492	no
XLOC_004176	XLOC_004176	hypothetical protein	CM001535.1:140620-352819	ST1	ST687	OK	67.4504	43.3745	-0.63698	-0.0300652	0.69215	0.999492	no
XLOC_004602	XLOC_004602	Nop12p	CM001536.1:218845-446722	ST1	ST687	OK	54.1949	84.2319	0.636209	0.120558	0.6949	0.999492	no
XLOC_002340	XLOC_002340	Ubp7p	CM001530.1:39795-43011	ST1	ST687	OK	34.356	22.1115	-0.635768	-1.47026	0.01065	0.119351	no
XLOC_001272	XLOC_001272	Pau2p	CM001526.1:60351-63031	ST1	ST687	OK	92.403	59.483	-0.635463	-0.640317	0.29245	0.999492	no
XLOC_002778	XLOC_002778	Urb2p	CM001531.1:489931-499881	ST1	ST687	OK	6.8123	10.5809	0.635255	0.475752	0.40005	0.999492	no
XLOC_002836	XLOC_002836	Cos9p	CM001532.1:7963-15550	ST1	ST687	OK	27.6292	42.883	0.634213	0.51596	0.28695	0.999492	no
XLOC_001694	XLOC_001694	Rpl28p	CM001528.1:311147-312108	ST1	ST687	OK	1222.36	1897.12	0.634139	1.28856	0.02625	0.227763	no
XLOC_002453	XLOC_002453	Xbp1p	CM001530.1:166983-172040	ST1	ST687	OK	231.431	149.156	-0.63376	-1.24759	0.0299	0.249156	no
XLOC_002424	XLOC_002424	Pot1p	CM001530.1:31895-33149	ST1	ST687	OK	656.42	423.135	-0.633501	-1.35887	0.0186	0.177843	no
XLOC_004419	XLOC_004419	Tfc7p	CM001536.1:529020-530328	ST1	ST687	OK	72.5896	46.808	-0.633008	-1.474	0.01185	0.128721	no
XLOC_000035	XLOC_000035	Sen34p	CM001522.1:158796-159699	ST1	ST687	OK	28.2082	43.7408	0.632866	1.18695	0.0381	0.292438	no
XLOC_000007	XLOC_000007	Gpb2p	CM001522.1:39314-41957	ST1	ST687	OK	81.76	52.7418	-0.63245	-1.41374	0.0132	0.138738	no
XLOC_001998	XLOC_001998	Nup57p	CM001528.1:650891-936588	ST1	ST687	OK	65.1844	101.045	0.632405	0.170373	0.63175	0.999492	no
XLOC_000566	XLOC_000566	hypothetical protein	CM001524.1:124493-294129	ST1	ST687	OK	52.8585	81.9274	0.63221	0.0672573	0.6528	0.999492	no
XLOC_000633	XLOC_000633	Cyk3p	CM001525.1:114905-375378	ST1	ST687	OK	23.9746	37.1542	0.63202	0.108293	0.6762	0.999492	no
XLOC_004864	XLOC_004864	hypothetical protein	CM001537.1:348394-348901	ST1	ST687	OK	29.8578	46.2607	0.63168	1.00924	0.08705	0.512101	no
XLOC_002282	XLOC_002282	Gar1p	CM001529.1:273761-277617	ST1	ST687	OK	101.101	156.61	0.631383	0.475967	0.3936	0.999492	no
XLOC_001319	XLOC_001319	Jhd1p	CM001526.1:252517-253996	ST1	ST687	OK	68.4712	44.2053	-0.631277	-1.46977	0.0119	0.129084	no
XLOC_000212	XLOC_000212	Slx1p	CM001523.1:664233-673062	ST1	ST687	OK	61.2813	39.5664	-0.63117	-0.460607	0.44725	0.999492	no
XLOC_001936	XLOC_001936	Hem2p	CM001528.1:314750-650584	ST1	ST687	OK	96.0983	148.839	0.631166	0.119817	0.67215	0.999492	no
XLOC_002820	XLOC_002820	Hom6p	CM001531.1:629755-710825	ST1	ST687	OK	245.097	379.591	0.631093	0.303673	0.62765	0.999492	no
XLOC_004268	XLOC_004268	Ssk2p	CM001535.1:674440-679180	ST1	ST687	OK	27.4945	17.7541	-0.630987	-1.44059	0.01135	0.124594	no
XLOC_004642	XLOC_004642	Yng1p	CM001536.1:218845-446722	ST1	ST687	OK	138.484	89.4285	-0.630914	-0.0980228	0.6607	0.999492	no
XLOC_003851	XLOC_003851	Vba1p,Yta12p	CM001534.1:436629-448028	ST1	ST687	OK	354.651	549.175	0.630867	0.732318	0.25165	0.952495	no
XLOC_000984	XLOC_000984	Cbs1p	CM001525.1:114905-375378	ST1	ST687	OK	18.3281	28.3757	0.630597	0.0437123	0.6362	0.999492	no
XLOC_002117	XLOC_002117	Mip6p	CM001529.1:127687-134672	ST1	ST687	OK	13.5601	8.75871	-0.630581	-0.209565	0.7899	0.999492	no
XLOC_000764	XLOC_000764	hypothetical protein	CM001525.1:869905-870133	ST1	ST687	OK	159.222	246.489	0.630487	1.0212	0.07905	0.479724	no
XLOC_000683	XLOC_000683	Hed1p	CM001525.1:476755-481233	ST1	ST687	OK	14.7081	9.50383	-0.630027	-0.387466	0.47245	0.999492	no
XLOC_001002	XLOC_001002	Mps1p	CM001525.1:399855-402150	ST1	ST687	OK	52.4868	33.9172	-0.629937	-1.44981	0.0124	0.132841	no
XLOC_002413	XLOC_002413	Mnd2p	CM001530.1:391323-399481	ST1	ST687	OK	96.1997	62.1792	-0.629599	-0.575899	0.32305	0.999492	no
XLOC_005239	XLOC_005239	-	JH711464.1:1-244	ST1	ST687	OK	98.1128	63.4293	-0.629292	-0.839313	0.14825	0.716887	no
XLOC_001466	XLOC_001466	Kap123p	CM001526.1:376511-379853	ST1	ST687	OK	51.6324	79.8606	0.629207	1.36096	0.0178	0.172525	no
XLOC_000205	XLOC_000205	Erv15p	CM001523.1:639328-639757	ST1	ST687	OK	44.1071	68.2171	0.629122	1.05914	0.0635	0.414267	no
XLOC_001539	XLOC_001539	Gcn20p	CM001527.1:158619-160878	ST1	ST687	OK	45.4681	70.3205	0.629091	1.42657	0.013	0.137378	no
XLOC_002546	XLOC_002546	Rpa34p	CM001531.1:122590-132958	ST1	ST687	OK	49.3211	76.2563	0.628651	0.295289	0.77115	0.999492	no
XLOC_000897	XLOC_000897	Lcd1p	CM001525.1:1444536-1449609	ST1	ST687	OK	54.973	35.5561	-0.628626	-0.797699	0.1639	0.76135	no
XLOC_003472	XLOC_003472	hypothetical protein	CM001533.1:556940-897121	ST1	ST687	OK	70.9635	109.689	0.628264	0.113656	0.6768	0.999492	no
XLOC_004916	XLOC_004916	Yop1p	CM001537.1:622787-627029	ST1	ST687	OK	215.685	333.384	0.628258	0.775989	0.1901	0.825141	no
XLOC_002815	XLOC_002815	Str2p,hypothetical protein	CM001531.1:629755-710825	ST1	ST687	OK	173.854	112.481	-0.628192	-0.268305	0.60435	0.999492	no
XLOC_002719	XLOC_002719	Gsm1p	CM001531.1:211476-213333	ST1	ST687	OK	173.021	267.358	0.62783	1.35708	0.0184	0.176908	no
XLOC_001965	XLOC_001965	Tim21p	CM001528.1:314750-650584	ST1	ST687	OK	165.31	106.988	-0.627726	-0.100444	0.6667	0.999492	no
XLOC_004545	XLOC_004545	hypothetical protein	CM001536.1:1076434-1077562	ST1	ST687	OK	44.7258	28.9541	-0.627339	-1.33135	0.0236	0.211856	no
XLOC_000387	XLOC_000387	Med8p,Msi1p,Pgi1p	CM001523.1:601221-607772	ST1	ST687	OK	568.415	877.727	0.626828	1.15109	0.05075	0.356165	no
XLOC_003585	XLOC_003585	hypothetical protein	CM001534.1:96529-99194	ST1	ST687	OK	111.003	71.9167	-0.626201	-1.2766	0.0278	0.237766	no
XLOC_000865	XLOC_000865	Aro80p	CM001525.1:1180446-1435376	ST1	ST687	OK	47.1473	30.5511	-0.625954	-0.134641	0.6989	0.999492	no
XLOC_001626	XLOC_001626	Pde1p	CM001528.1:35314-36424	ST1	ST687	OK	191.461	124.067	-0.625933	-1.35496	0.01975	0.186095	no
XLOC_003877	XLOC_003877	Atg16p	CM001534.1:547882-641461	ST1	ST687	OK	75.9632	49.2563	-0.624992	-0.0865575	0.53915	0.999492	no
XLOC_003066	XLOC_003066	Urb1p	CM001532.1:411295-416590	ST1	ST687	OK	8.07834	12.4571	0.624839	1.42951	0.0147	0.150243	no
XLOC_005012	XLOC_005012	Yah1p	CM001537.1:52891-211818	ST1	ST687	OK	66.02	101.79	0.624629	0.0798294	0.645	0.999492	no
XLOC_003686	XLOC_003686	Rec114p,hypothetical protein	CM001534.1:530509-534551	ST1	ST687	OK	62.3228	96.0833	0.624526	0.22451	0.47555	0.999492	no
XLOC_003491	XLOC_003491	hypothetical protein	CM001533.1:556940-897121	ST1	ST687	OK	41.8879	27.1699	-0.624525	-0.133048	0.72465	0.999492	no
XLOC_002684	XLOC_002684	Atg27p	CM001531.1:68103-72572	ST1	ST687	OK	85.995	132.561	0.624335	0.821238	0.1652	0.762831	no
XLOC_002732	XLOC_002732	Psf2p	CM001531.1:285504-293198	ST1	ST687	OK	77.5514	50.3111	-0.624276	-0.431063	0.4408	0.999492	no
XLOC_002627	XLOC_002627	hypothetical protein	CM001531.1:532868-535676	ST1	ST687	OK	84.4432	54.7831	-0.624252	-1.38411	0.0165	0.162659	no
XLOC_003854	XLOC_003854	Atp25p,Mtg1p	CM001534.1:451392-456806	ST1	ST687	OK	97.9372	63.5428	-0.624129	-0.516178	0.3674	0.999492	no
XLOC_004027	XLOC_004027	Lsm7p,Mfa2p,hypothetical protein	CM001535.1:140620-352819	ST1	ST687	OK	273.322	177.349	-0.624012	-0.0975081	0.57845	0.999492	no
XLOC_000018	XLOC_000018	Mtw1p	CM001522.1:79807-82680	ST1	ST687	OK	21.1468	32.5892	0.623953	0.266914	0.54365	0.999492	no
XLOC_003137	XLOC_003137	Sof1p	CM001533.1:112564-114087	ST1	ST687	OK	32.0406	49.3765	0.623922	1.43268	0.01255	0.134263	no
XLOC_003539	XLOC_003539	Vps33p	CM001533.1:556940-897121	ST1	ST687	OK	28.826	44.4122	0.623588	0.0965513	0.6573	0.999492	no
XLOC_000765	XLOC_000765	Gcd6p	CM001525.1:883527-885666	ST1	ST687	OK	59.9755	92.3983	0.623492	1.41808	0.01235	0.132579	no
XLOC_005050	XLOC_005050	Mlh3p,Svs1p,hypothetical protein	CM001537.1:237055-244113	ST1	ST687	OK	192.465	296.484	0.623356	0.5848	0.2925	0.999492	no
XLOC_001028	XLOC_001028	Ena1p	CM001525.1:534295-537571	ST1	ST687	OK	323.943	498.962	0.623191	1.26406	0.0278	0.237766	no
XLOC_000782	XLOC_000782	Pex5p	CM001525.1:949491-951330	ST1	ST687	OK	151.2	98.1684	-0.623123	-1.38092	0.0159	0.158653	no
XLOC_001103	XLOC_001103	Rkm2p	CM001525.1:851364-852804	ST1	ST687	OK	27.3466	42.1143	0.622948	1.35675	0.01865	0.178102	no
XLOC_001135	XLOC_001135	hypothetical protein	CM001525.1:1031081-1035519	ST1	ST687	OK	167.096	108.504	-0.622939	-0.62749	0.2606	0.968832	no
XLOC_004377	XLOC_004377	Aus1p	CM001536.1:218845-446722	ST1	ST687	OK	21.5768	14.011	-0.622917	-0.109401	0.6745	0.999492	no
XLOC_004723	XLOC_004723	Tre2p	CM001536.1:808014-810444	ST1	ST687	OK	106.716	69.3064	-0.622719	-1.38668	0.0155	0.155962	no
XLOC_003573	XLOC_003573	Ctk3p,Dat1p	CM001534.1:36557-41102	ST1	ST687	OK	156.544	101.67	-0.622682	-0.927777	0.10945	0.594452	no
XLOC_001424	XLOC_001424	Gal83p	CM001526.1:206917-208171	ST1	ST687	OK	97.6762	63.4402	-0.622611	-1.45154	0.0107	0.119738	no
XLOC_004055	XLOC_004055	Tcb2p	CM001535.1:456234-459771	ST1	ST687	OK	40.4798	62.3081	0.622218	1.38691	0.0173	0.168835	no
XLOC_005269	XLOC_005269	ydfG	p0800\(pX-4-loxP-SpHiS5-BcBAPAT<-PTEF1-PPGK1->EcYdfG):674-9422	ST1	ST687	OK	4.64104	7.14349	0.62218	0.478426	0.4382	0.999492	no
XLOC_000778	XLOC_000778	Hem1p	CM001525.1:927023-927902	ST1	ST687	OK	152.364	99.0221	-0.621704	-1.42288	0.01265	0.13487	no
XLOC_004590	XLOC_004590	Rib2p	CM001536.1:202445-204221	ST1	ST687	OK	30.9954	47.6888	0.621596	1.43465	0.01325	0.138982	no
XLOC_003898	XLOC_003898	Fsh2p	CM001534.1:710422-719163	ST1	ST687	OK	18.1338	27.8996	0.621564	0.169561	0.7726	0.999492	no
XLOC_004434	XLOC_004434	Mdm32p	CM001536.1:606269-608953	ST1	ST687	OK	101.178	65.7773	-0.621231	-1.15368	0.04785	0.341667	no
XLOC_002977	XLOC_002977	Mlp1p	CM001532.1:619462-625090	ST1	ST687	OK	40.2919	26.2032	-0.620746	-1.37497	0.01405	0.144644	no
XLOC_002047	XLOC_002047	Lsc2p	CM001528.1:977716-979000	ST1	ST687	OK	340.179	522.907	0.620258	1.24818	0.03185	0.258891	no
XLOC_004953	XLOC_004953	Dbf20p	CM001537.1:695350-785695	ST1	ST687	OK	109.588	71.2962	-0.620188	-0.256044	0.67785	0.999492	no
XLOC_004134	XLOC_004134	Emw1p	CM001535.1:34445-49764	ST1	ST687	OK	24.9408	38.334	0.620118	0.403883	0.53395	0.999492	no
XLOC_003841	XLOC_003841	Sam37p	CM001534.1:384988-386647	ST1	ST687	OK	33.6329	51.6904	0.620024	0.979444	0.10325	0.572638	no
XLOC_002615	XLOC_002615	Pet191p,Rad26p	CM001531.1:473400-489872	ST1	ST687	OK	165.527	107.708	-0.619951	-0.353291	0.5418	0.999492	no
XLOC_001841	XLOC_001841	Pet54p	CM001528.1:939504-940386	ST1	ST687	OK	46.0302	70.7386	0.619918	1.34026	0.02015	0.188608	no
XLOC_002974	XLOC_002974	Prp16p	CM001532.1:599511-608203	ST1	ST687	OK	35.1013	22.8455	-0.619615	-0.641193	0.26525	0.977897	no
XLOC_000190	XLOC_000190	Sec66p	CM001523.1:572125-575169	ST1	ST687	OK	60.7958	93.3901	0.619297	0.485245	0.34785	0.999492	no
XLOC_000427	XLOC_000427	Rif1p	CM001523.1:745255-751006	ST1	ST687	OK	11.6791	17.9329	0.618679	1.43559	0.01085	0.121156	no
XLOC_003252	XLOC_003252	hypothetical protein	CM001533.1:556940-897121	ST1	ST687	OK	66.6992	43.4425	-0.618563	-0.0684418	0.64725	0.999492	no
XLOC_003446	XLOC_003446	Aps1p	CM001533.1:201855-533414	ST1	ST687	OK	94.238	144.677	0.61845	0.0726507	0.6434	0.999492	no
XLOC_000928	XLOC_000928	Cwc2p	CM001525.1:84872-85892	ST1	ST687	OK	24.0786	36.9569	0.618092	1.17044	0.04035	0.303865	no
XLOC_001937	XLOC_001937	Och1p	CM001528.1:314750-650584	ST1	ST687	OK	49.1511	75.4283	0.617884	0.101584	0.669	0.999492	no
XLOC_000976	XLOC_000976	hypothetical protein	CM001525.1:114905-375378	ST1	ST687	OK	104.018	159.619	0.617806	0.0301008	0.6567	0.999492	no
XLOC_000867	XLOC_000867	Rpn9p	CM001525.1:1180446-1435376	ST1	ST687	OK	170.372	261.427	0.617719	0.191994	0.7803	0.999492	no
XLOC_002405	XLOC_002405	Sqt1p	CM001530.1:370544-371840	ST1	ST687	OK	60.2578	92.4594	0.617673	1.37194	0.01465	0.149929	no
XLOC_004256	XLOC_004256	Pet8p	CM001535.1:618624-619479	ST1	ST687	OK	60.8921	93.4107	0.617332	1.39547	0.0172	0.168387	no
XLOC_001468	XLOC_001468	Tmn3p	CM001526.1:385674-387795	ST1	ST687	OK	20.8031	31.903	0.616894	1.39623	0.01515	0.153532	no
XLOC_000349	XLOC_000349	Lys2p	CM001523.1:180608-480595	ST1	ST687	OK	51.8841	79.5646	0.616834	0.263449	0.6159	0.999492	no
XLOC_000371	XLOC_000371	Sli15p	CM001523.1:544871-545312	ST1	ST687	OK	38.9272	25.3966	-0.61614	-0.903077	0.12145	0.637865	no
XLOC_001689	XLOC_001689	hypothetical protein	CM001528.1:293646-295824	ST1	ST687	OK	96.2898	62.8215	-0.616123	-1.39448	0.01725	0.16877	no
XLOC_004179	XLOC_004179	Gcr2p,Psy2p,hypothetical protein	CM001535.1:140620-352819	ST1	ST687	OK	328.585	214.534	-0.61506	-0.179981	0.5634	0.999492	no
XLOC_003717	XLOC_003717	Mrpl24p	CM001534.1:644724-645501	ST1	ST687	OK	94.9353	61.989	-0.614933	-1.38803	0.0164	0.161981	no
XLOC_004877	XLOC_004877	Gpi2p	CM001537.1:404880-411254	ST1	ST687	OK	42.8847	28.0081	-0.614615	-0.181284	0.78155	0.999492	no
XLOC_002755	XLOC_002755	Mad3p	CM001531.1:320738-437370	ST1	ST687	OK	86.5091	56.5047	-0.614481	-0.163652	0.75605	0.999492	no
XLOC_004084	XLOC_004084	Hhf2p	CM001535.1:567749-572287	ST1	ST687	OK	582.959	892.432	0.614347	0.50022	0.3523	0.999492	no
XLOC_004715	XLOC_004715	Isu2p	CM001536.1:761247-770278	ST1	ST687	OK	61.3839	93.9638	0.614246	0.302698	0.56135	0.999492	no
XLOC_001948	XLOC_001948	Jac1p	CM001528.1:314750-650584	ST1	ST687	OK	77.6022	50.6988	-0.614146	-0.0568555	0.65835	0.999492	no
XLOC_001030	XLOC_001030	Rpc11p	CM001525.1:538678-547437	ST1	ST687	OK	38.7976	59.3851	0.614131	0.191737	0.66255	0.999492	no
XLOC_003799	XLOC_003799	Cyb2p	CM001534.1:160230-162006	ST1	ST687	OK	251.966	164.626	-0.614038	-1.3667	0.0159	0.158653	no
XLOC_003398	XLOC_003398	hypothetical protein	CM001533.1:201855-533414	ST1	ST687	OK	57.1934	87.5356	0.614022	0.0617656	0.66155	0.999492	no
XLOC_004213	XLOC_004213	Dcp2p	CM001535.1:396501-399414	ST1	ST687	OK	56.3989	86.3189	0.614009	1.36717	0.01845	0.177061	no
XLOC_003240	XLOC_003240	Sym1p	CM001533.1:556940-897121	ST1	ST687	OK	48.257	73.8465	0.613793	0.0573041	0.67835	0.999492	no
XLOC_000285	XLOC_000285	Hap3p	CM001523.1:175424-175859	ST1	ST687	OK	155.385	101.57	-0.613377	-1.28788	0.0252	0.221367	no
XLOC_003690	XLOC_003690	Sip5p	CM001534.1:542100-545759	ST1	ST687	OK	108.203	70.7303	-0.613343	-0.526137	0.34315	0.999492	no
XLOC_002403	XLOC_002403	hypothetical protein	CM001530.1:362674-370343	ST1	ST687	OK	14.0811	21.5399	0.613252	0.408668	0.56035	0.999492	no
XLOC_003658	XLOC_003658	Avo2p	CM001534.1:400412-401693	ST1	ST687	OK	65.948	43.1132	-0.6132	-1.39266	0.0161	0.159829	no
XLOC_004163	XLOC_004163	Cwc25p,Sui1p	CM001535.1:140620-352819	ST1	ST687	OK	949.967	621.331	-0.612515	-0.149846	0.6722	0.999492	no
XLOC_003173	XLOC_003173	Fmp25p	CM001533.1:201855-533414	ST1	ST687	OK	44.777	68.4398	0.612076	0.11327	0.6811	0.999492	no
XLOC_002157	XLOC_002157	Gar1p	CM001529.1:273761-277617	ST1	ST687	OK	77.7488	50.8724	-0.611937	-0.587014	0.3046	0.999492	no
XLOC_000586	XLOC_000586	Dtd1p,hypothetical protein	CM001525.1:51110-67272	ST1	ST687	OK	45.5063	69.5477	0.611936	0.255217	0.50425	0.999492	no
XLOC_001712	XLOC_001712	Mnp1p	CM001528.1:314750-650584	ST1	ST687	OK	109.389	167.137	0.611557	0.086225	0.6595	0.999492	no
XLOC_001083	XLOC_001083	Cth1p	CM001525.1:760287-766054	ST1	ST687	OK	110.294	72.188	-0.611521	-0.992837	0.08	0.484168	no
XLOC_003534	XLOC_003534	Swc7p	CM001533.1:556940-897121	ST1	ST687	OK	8.19465	12.5141	0.610796	0.0174206	0.6837	0.999492	no
XLOC_004566	XLOC_004566	Mdy2p	CM001536.1:94532-110691	ST1	ST687	OK	195.034	127.722	-0.610717	-0.206334	0.70955	0.999492	no
XLOC_000604	XLOC_000604	hypothetical protein	CM001525.1:114905-375378	ST1	ST687	OK	81.1342	53.1409	-0.610489	-0.12017	0.70325	0.999492	no
XLOC_002373	XLOC_002373	See1p	CM001530.1:233118-240318	ST1	ST687	OK	108.773	71.2505	-0.610346	-0.213817	0.658	0.999492	no
XLOC_000961	XLOC_000961	Atg20p	CM001525.1:114905-375378	ST1	ST687	OK	97.2357	63.7093	-0.609982	-0.143353	0.73335	0.999492	no
XLOC_003062	XLOC_003062	Ura6p	CM001532.1:392104-401820	ST1	ST687	OK	62.2557	95.0167	0.609975	0.389339	0.54235	0.999492	no
XLOC_001516	XLOC_001516	Rpo41p	CM001527.1:55111-59167	ST1	ST687	OK	45.296	29.6799	-0.6099	-1.34089	0.01845	0.177061	no
XLOC_003736	XLOC_003736	Pep5p	CM001534.1:728287-731377	ST1	ST687	OK	12.7799	19.5022	0.609766	1.36146	0.01955	0.184994	no
XLOC_001150	XLOC_001150	hypothetical protein	CM001525.1:1103646-1104471	ST1	ST687	OK	155.051	101.634	-0.609355	-1.42867	0.01315	0.138306	no
XLOC_005089	XLOC_005089	Sen54p	CM001537.1:396673-398077	ST1	ST687	OK	58.6457	38.444	-0.609266	-1.39071	0.0136	0.141793	no
XLOC_004865	XLOC_004865	hypothetical protein	CM001537.1:349067-349814	ST1	ST687	OK	158.691	104.104	-0.60819	-1.4352	0.0122	0.131696	no
XLOC_002640	XLOC_002640	Ime1p	CM001531.1:586891-590067	ST1	ST687	OK	122.851	80.5961	-0.608129	-1.13513	0.0473	0.339139	no
XLOC_004412	XLOC_004412	Ktr1p	CM001536.1:505838-513051	ST1	ST687	OK	266.282	174.698	-0.60809	-0.706143	0.2255	0.904175	no
XLOC_004408	XLOC_004408	Tma46p	CM001536.1:493477-494515	ST1	ST687	OK	53.4919	81.4971	0.607427	1.33769	0.0221	0.202002	no
XLOC_000288	XLOC_000288	Rrn6p	CM001523.1:180608-480595	ST1	ST687	OK	16.2379	24.7387	0.607408	0.122169	0.6212	0.999492	no
XLOC_001812	XLOC_001812	hypothetical protein	CM001528.1:650891-936588	ST1	ST687	OK	84.2859	55.3339	-0.607129	-0.0727171	0.68505	0.999492	no
XLOC_002543	XLOC_002543	Qcr8p	CM001531.1:87475-92277	ST1	ST687	OK	2473.38	1623.95	-0.606976	-0.50863	0.3883	0.999492	no
XLOC_004944	XLOC_004944	hypothetical protein	CM001537.1:695350-785695	ST1	ST687	OK	35.8677	54.6111	0.606507	0.221509	0.7849	0.999492	no
XLOC_002622	XLOC_002622	Rad7p	CM001531.1:514425-516123	ST1	ST687	OK	100.046	65.7152	-0.606358	-1.35802	0.02	0.187429	no
XLOC_004198	XLOC_004198	Asi2p	CM001535.1:140620-352819	ST1	ST687	OK	101.684	66.7998	-0.606178	-0.0952455	0.68205	0.999492	no
XLOC_002395	XLOC_002395	Yia6p	CM001530.1:331360-337486	ST1	ST687	OK	21.94	33.3948	0.606058	0.469097	0.40865	0.999492	no
XLOC_003246	XLOC_003246	Lcb5p	CM001533.1:556940-897121	ST1	ST687	OK	52.9614	80.6	0.60584	0.125896	0.70645	0.999492	no
XLOC_001500	XLOC_001500	-	CM001526.1:138326-139134	ST1	ST687	OK	8.47447	5.56853	-0.605826	-0.72856	0.21895	0.889863	no
[truncated: 3,274 more rows]
