# Supplementary material for: Engineering and systems-level analysis of Saccharomyces cerevisiae for production of 3-hydroxypropionic acid via malonyl-CoA reductase-dependent pathway
Source: Microb Cell Fact. 2016 Mar 15;15:53. doi: 10.1186/s12934-016-0451-5 (PMC4791802; doi:10.1186/s12934-016-0451-5)
Supplement: Supplementary file 3 — 10.1186/s12934-016-0451-5 13C Flux analysis of ST687 and non-producing strain ST1. [file 12934_2016_451_MOESM3_ESM.xlsx]

## Sheet: Sheet1
FLUXES (mmol/gCDW/h)
					ST687		ST1 (ref)
#	rev	equation			opt	stderr	opt	stderr
1	i	GLC + ATP -> G6P	0		0.558713	0.0641541	0.463	0.081
2	i	G6P -> P5P + 2*NADPH +CO2	2		0.181037	0.0347788	0.154	0.038
3	i	G6P -> F6P	0		0.303651	0.0622949	0.232	0.062
4	i	F6P + ATP -> 2T3P	0		0.411221	0.0841069	0.321	0.086
5	r	2P5P -> S7P + T3P	0		0.0595363	0.0123217	0.05	0.013
6	r	P5P + E4P -> F6P + T3P	0		0.0480334	0.0128037	0.039	0.013
7	r	S7P + T3P -> E4P + F6P	0		0.0595363	0.012307	0.05	0.013
8	i	T3P -> Ser + NADH		1	0.0207332	0.0151948	0.021	0.015
9	i	Ser + NADH -> Gly + C1		-1	0.0185304	0.0167387	0.029	0.023
10	i	Gly + C1 -> Ser + NADH		1	0.00588201	0.00482323	0.016	0.012
11	r	C1 + CO2 + NADH -> Gly		-1	1.96589e-05	0.00120225	0	0.001
12	r	T3P -> Pep + ATP + NADH		1	0.806282	0.180475	0.646	0.184
13	i	PEP -> cytPYR + ATP			0.880813	0.203969	0.671	0.199
14	i	mitPYR -> mitAcCoA + CO2 + NADH		1	0.514526	0.178256	0.316	0.154
15	i	mitOAA + mitAcCoA -> CIT		0	0.508049	0.178301	0.309	0.154
16	i	CIT -> OGA + CO2 + NADH		1	0.508049	0.178293	0.309	0.154
17	i	OGA -> SUC + CO2 + 0.5ATP + NADH		1	0.471739	0.162239	0.27	0.129
18	r	SUC -> FUM + NADH		1	0.471739	0.162227	0.27	0.129
19	r	MAL -> mitOAA + NADH		1	0.471212	0.159922	0.248	0.12
20	r	FUM -> MAL		0	0.471739	0.162214	0.27	0.129
21	i	MAL -> mitPYR + CO2 + NADPH	1		0.000527424	0.0112315	0.023	0.012
22	i	cytOAA + ATP -> PEP + CO2		0	0.0974977	0.0263247	0.049	0.017
23	i	cytPYR + CO2 + ATP -> cytOAA		0	0.185557	0.0586428	0.164	0.067
24	i	acetate + 2ATP -> cytAcCoA		0	0.0799794	0.0565135	0.058	0.056
25	r	Acetaldehyde -> acetate + NADPH	1		0.0869507	0.0573671	0.118	0.06
26	r	Acetaldehyde + NADH -> ethanol		-1	0	0.000999997	0	0.001
27	r	T3P + NADH -> glycerol		-1	0.028997	0.00223605	0	0.001
28	i	cytOAA -> mitOAA			0.102231	0.0348663	0.099	0.047
29	i	mitOAA -> cytOAAc			0.0653935	0.0223078	0.038	0.018
30	r	cytPYR -> mitPYR			0.598646	0.169386	0.381	0.153
31	i	cytPYR -> Acetaldehyde + CO2			0.0869507	0.0573839	0.118	0.06
32	i	O2 + 2NADH -> 2P/O x ATP		-2	1.61561	0.498578	1.038	0.423
33	i	cytAcCoA +CO2 + 2 NADPH + ATP -> 3HP	-2		0.023995	0.00316219	0	0.001
	r	Biomass			0.0399401	0.00141079	0.041	0.001
RATIOS
					ST687				ST1
#	active	ratio			calc from flux distribution	METAFoR ratio	error		calc from flux distribution		METAFoR ratio	error
1	1	cytOAA from cytPYR			0.739417	0.739	0.03		0.829822		0.812	0.035
2	1	mitOAA from anaplerosis			0.178276	0.178	0.017		0.307855		0.286	0.018
3	1	PEP from OAA			0.107878	0.108	0.014		0.0810176		0.07	0.013
4	0	mitAcCOA from mitPyr			1				1
5	1	Ser through Glycolysis			0.653005	0.653	0.011		0.635496		0.635	0.011
6	1	mitPYR from MAL (ub)			0.000880253	0.001	0.024		0.0460723		0.077	0.025
7	1	mitPYR from MAL (lb)			0.000880253	0.001	0.019		0.0460723		0.056	0.018
8	1	Ser from Gly			0.221002	0.221	0.051		0.448998		0.437	0.038
9	1	Gly from Ser			0.99894	0.999	0.036		0.999078		0.989	0.036
